# Supplementary material for: Ethnicity-based analysis of supragingival plaque composition and dental health behaviours in healthy subjects without caries
Source: Heliyon. 2024 Aug 3;10(15):e35238. doi: 10.1016/j.heliyon.2024.e35238 (PMC11336456; doi:10.1016/j.heliyon.2024.e35238)
Supplement: Supplementary file 1 [file mmc1.xlsx]

## Sheet: Sheet1
k__Bacteria;p__Actinobacteria;c__Actinobacteria;o__Actinomycetales;f__Actinomycetaceae;g__Actinobaculum	12.2917	16.0417
k__Bacteria;p__Actinobacteria;c__Actinobacteria;o__Actinomycetales;f__Actinomycetaceae;g__Actinomyces	518.125	586.438
k__Bacteria;p__Actinobacteria;c__Actinobacteria;o__Actinomycetales;f__Corynebacteriaceae;g__Corynebacterium	280.208	295.75
k__Bacteria;p__Actinobacteria;c__Actinobacteria;o__Actinomycetales;f__Micrococcaceae;g__Kocuria	0.458333	0.270833
k__Bacteria;p__Actinobacteria;c__Actinobacteria;o__Actinomycetales;f__Micrococcaceae;g__Rothia	166.938	132.312
k__Bacteria;p__Actinobacteria;c__Actinobacteria;o__Actinomycetales;f__Propionibacteriaceae;g__Propionibacterium	52.7917	60.125
k__Bacteria;p__Actinobacteria;c__Actinobacteria;o__Actinomycetales;f__Sanguibacteraceae;g__Sanguibacter	0.833333	0.104167
k__Bacteria;p__Actinobacteria;c__Actinobacteria;o__Coriobacteriales;f__Coriobacteriaceae;g__Atopobium	0.25	0.479167
k__Bacteria;p__Actinobacteria;c__Actinobacteria;o__Coriobacteriales;f__Coriobacteriaceae;g__Olsenella	0.145833	0.229167
k__Bacteria;p__Bacteroidetes;c__Bacteroides;o__Bacteroidales;f__Bacteroidales_[F-2];g__Bacteroidales_[G-2]	4.39583	5.66667
k__Bacteria;p__Bacteroidetes;c__Bacteroides;o__Bacteroidales;f__Porphyromonadaceae;g__Porphyromonas	1119.04	1181.02
k__Bacteria;p__Bacteroidetes;c__Bacteroides;o__Bacteroidales;f__Porphyromonadaceae;g__Tannerella	36.5	47.875
k__Bacteria;p__Bacteroidetes;c__Bacteroides;o__Bacteroidales;f__Prevotellaceae;g__Alloprevotella	1006.96	713.375
k__Bacteria;p__Bacteroidetes;c__Bacteroides;o__Bacteroidales;f__Prevotellaceae;g__Prevotella	431.958	495.562
k__Bacteria;p__Bacteroidetes;c__Bacteroidetes_[C-1];o__Bacteroidetes_[O-1];f__Bacteroidetes_[F-1];g__Bacteroidetes_[G-3]	0.541667	0.0416667
k__Bacteria;p__Bacteroidetes;c__Bacteroidetes_[C-1];o__Bacteroidetes_[O-1];f__Bacteroidetes_[F-1];g__Bacteroidetes_[G-5]	0.666667	0.5
k__Bacteria;p__Bacteroidetes;c__Flavobacteria;o__Flavobacteriales;f__Flavobacteriaceae;g__Bergeyella	48.4375	61.2292
k__Bacteria;p__Bacteroidetes;c__Flavobacteria;o__Flavobacteriales;f__Flavobacteriaceae;g__Capnocytophaga	424.104	449
k__Bacteria;p__Firmicutes;c__Bacilli;o__Bacillales;f__Bacillaceae;g__Bacillus	2.9375	4.5625
k__Bacteria;p__Firmicutes;c__Bacilli;o__Bacillales;f__Listeriaceae;g__Listeria	1.64583	1.95833
k__Bacteria;p__Firmicutes;c__Bacilli;o__Bacillales;f__Staphylococcaceae;g__Gemella	636.167	607.75
k__Bacteria;p__Firmicutes;c__Bacilli;o__Lactobacillales;f__Aerococcaceae;g__Abiotrophia	130.021	135.375
k__Bacteria;p__Firmicutes;c__Bacilli;o__Lactobacillales;f__Carnobacteriaceae;g__Granulicatella	515.125	462.417
k__Bacteria;p__Firmicutes;c__Bacilli;o__Lactobacillales;f__Enterococcaceae;g__Enterococcus	18.1458	21.9792
k__Bacteria;p__Firmicutes;c__Bacilli;o__Lactobacillales;f__Lactobacillaceae;g__Lactobacillus	0.1875	0.125
k__Bacteria;p__Firmicutes;c__Bacilli;o__Lactobacillales;f__Streptococcaceae;g__Lactococcus	0	0.645833
k__Bacteria;p__Firmicutes;c__Bacilli;o__Lactobacillales;f__Streptococcaceae;g__Streptococcus	4392.79	4042.38
k__Bacteria;p__Firmicutes;c__Clostridia;o__Clostridiales;f__Clostridiales_[F-1];g__Clostridiales_[F-1][G-2]	1.41667	0
k__Bacteria;p__Firmicutes;c__Clostridia;o__Clostridiales;f__Clostridiales_[F-2];g__Clostridiales_[F-2][G-1]	6.75	16.1458
k__Bacteria;p__Firmicutes;c__Clostridia;o__Clostridiales;f__Clostridiales_[F-2];g__Clostridiales_[F-2][G-2]	2.72917	1.3125
k__Bacteria;p__Firmicutes;c__Clostridia;o__Clostridiales;f__Lachnospiraceae_[XIVa];g__Catonella	3.10417	3.14583
k__Bacteria;p__Firmicutes;c__Clostridia;o__Clostridiales;f__Lachnospiraceae_[XIVa];g__Eubacterium_[XIVa][G-1]	2.02083	4.22917
k__Bacteria;p__Firmicutes;c__Clostridia;o__Clostridiales;f__Lachnospiraceae_[XIVa];g__Johnsonella	1.0625	0.833333
k__Bacteria;p__Firmicutes;c__Clostridia;o__Clostridiales;f__Lachnospiraceae_[XIVa];g__Lachnoanaerobaculum	65.5	63.7083
k__Bacteria;p__Firmicutes;c__Clostridia;o__Clostridiales;f__Lachnospiraceae_[XIVa];g__Lachnospiraceae_[G-2]	5.41667	6.95833
k__Bacteria;p__Firmicutes;c__Clostridia;o__Clostridiales;f__Lachnospiraceae_[XIVa];g__Lachnospiraceae_[G-3]	8.9375	19.5208
k__Bacteria;p__Firmicutes;c__Clostridia;o__Clostridiales;f__Lachnospiraceae_[XIVa];g__Moryella	0.75	2.54167
k__Bacteria;p__Firmicutes;c__Clostridia;o__Clostridiales;f__Lachnospiraceae_[XIVa];g__Oribacterium	0.166667	0.208333
k__Bacteria;p__Firmicutes;c__Clostridia;o__Clostridiales;f__Peptococcaceae;g__Peptococcus	0.291667	0.333333
k__Bacteria;p__Firmicutes;c__Clostridia;o__Clostridiales;f__Peptostreptococcaceae_[XIII];g__Parvimonas	1.1875	2.08333
k__Bacteria;p__Firmicutes;c__Clostridia;o__Clostridiales;f__Peptostreptococcaceae_[XIII];g__Peptoniphilus	0.354167	1.02083
k__Bacteria;p__Firmicutes;c__Clostridia;o__Clostridiales;f__Peptostreptococcaceae_[XI];g__Eubacterium_[XI][G-3]	0.770833	1.375
k__Bacteria;p__Firmicutes;c__Clostridia;o__Clostridiales;f__Peptostreptococcaceae_[XI];g__Eubacterium_[XI][G-7]	1.22917	1.0625
k__Bacteria;p__Firmicutes;c__Clostridia;o__Clostridiales;f__Peptostreptococcaceae_[XI];g__Peptostreptococcaceae_[XI][G-4]	0.604167	0
k__Bacteria;p__Firmicutes;c__Clostridia;o__Clostridiales;f__Peptostreptococcaceae_[XI];g__Peptostreptococcus	2.1875	2.3125
k__Bacteria;p__Firmicutes;c__Clostridia;o__Clostridiales;f__Veillonellaceae;g__Anaeroglobus	0.104167	0.333333
k__Bacteria;p__Firmicutes;c__Clostridia;o__Clostridiales;f__Veillonellaceae;g__Centipeda	0.0625	0.104167
k__Bacteria;p__Firmicutes;c__Clostridia;o__Clostridiales;f__Veillonellaceae;g__Dialister	0.291667	0.895833
k__Bacteria;p__Firmicutes;c__Clostridia;o__Clostridiales;f__Veillonellaceae;g__Megasphaera	0.5	0.833333
k__Bacteria;p__Firmicutes;c__Clostridia;o__Clostridiales;f__Veillonellaceae;g__Selenomonas	32.3958	46.6667
k__Bacteria;p__Firmicutes;c__Clostridia;o__Clostridiales;f__Veillonellaceae;g__Veillonella	736.167	790.312
k__Bacteria;p__Fusobacteria;c__Fusobacteria;o__Fusobacteriales;f__Fusobacteriaceae;g__Fusobacterium	446.521	577.979
k__Bacteria;p__Fusobacteria;c__Fusobacteria;o__Fusobacteriales;f__Leptotrichiaceae;g__Leptotrichia	731.104	950.021
k__Bacteria;p__Fusobacteria;c__Fusobacteria;o__Fusobacteriales;f__Leptotrichiaceae;g__Leptotrichiaceae_[G-1]	38.1042	47.875
k__Bacteria;p__Fusobacteria;c__Fusobacteria;o__Fusobacteriales;f__Leptotrichiaceae;g__Sneathia	16.2708	20.8958
k__Bacteria;p__GN02;c__GN02_[C-1];o__GN02_[O-1];f__GN02_[F-1];g__GN02_[G-1]	2.60417	2.27083
k__Bacteria;p__GN02;c__GN02_[C-2];o__GN02_[O-2];f__GN02_[F-2];g__GN02_[G-2]	4.27083	5.375
k__Bacteria;p__Proteobacteria;c__Alphaproteobacteria;o__Rhizobiales;f__Brucellaceae;g__Ochrobactrum	1.16667	1.04167
k__Bacteria;p__Proteobacteria;c__Betaproteobacteria;o__Burkholderiales;f__Burkholderiaceae;g__Lautropia	793.125	776.312
k__Bacteria;p__Proteobacteria;c__Betaproteobacteria;o__Burkholderiales;f__Burkholderiaceae;g__Ralstonia	18.7083	16.6667
k__Bacteria;p__Proteobacteria;c__Betaproteobacteria;o__Burkholderiales;f__Comamonadaceae;g__Comamonas	0.25	0.0625
k__Bacteria;p__Proteobacteria;c__Betaproteobacteria;o__Burkholderiales;f__Comamonadaceae;g__Ottowia	23.75	32.5625
k__Bacteria;p__Proteobacteria;c__Betaproteobacteria;o__Burkholderiales;f__Comomonadaceae;g__Delftia	14.3542	10.9583
k__Bacteria;p__Proteobacteria;c__Betaproteobacteria;o__Burkholderiales;f__Comomonadaceae;g__Leptothrix	0.1875	0.0833333
k__Bacteria;p__Proteobacteria;c__Betaproteobacteria;o__Burkholderiales;f__Ralstoniaceae;g__Ralstonia	1.3125	1.8125
k__Bacteria;p__Proteobacteria;c__Betaproteobacteria;o__Neisseriales;f__Neisseriaceae;g__Eikenella	29.2083	29.75
k__Bacteria;p__Proteobacteria;c__Betaproteobacteria;o__Neisseriales;f__Neisseriaceae;g__Kingella	323.812	280.562
k__Bacteria;p__Proteobacteria;c__Betaproteobacteria;o__Neisseriales;f__Neisseriaceae;g__Neisseria	3970.35	4200.21
k__Bacteria;p__Proteobacteria;c__Betaproteobacteria;o__Neisseriales;f__Neisseriaceae;g__Simonsiella	5.97917	3.97917
k__Bacteria;p__Proteobacteria;c__Epsilonproteobacteria;o__Campylobacterales;f__Campylobacteraceae;g__Campylobacter	13.75	20.2708
k__Bacteria;p__Proteobacteria;c__Gammaproteobacteria;o__Cardiobacteriales;f__Cardiobacteriaceae;g__Cardiobacterium	4.8125	3.58333
k__Bacteria;p__Proteobacteria;c__Gammaproteobacteria;o__Enterobacteriales;f__Enterobacteriaceae;g__Escherichia	1.33333	0.1875
k__Bacteria;p__Proteobacteria;c__Gammaproteobacteria;o__Pasteurellales;f__Pasteurellaceae;g__Aggregatibacter	404.438	572.188
k__Bacteria;p__Proteobacteria;c__Gammaproteobacteria;o__Pasteurellales;f__Pasteurellaceae;g__Haemophilus	1323.62	1152.46
k__Bacteria;p__Proteobacteria;c__Gammaproteobacteria;o__Pasteurellales;f__Pasteurellaceae;g__Terrahaemophilus	275.25	199.271
k__Bacteria;p__Proteobacteria;c__Gammaproteobacteria;o__Pseudomonadales;f__Moraxellaceae;g__Acinetobacter	144.083	34.9167
k__Bacteria;p__Proteobacteria;c__Gammaproteobacteria;o__Pseudomonadales;f__Moraxellaceae;g__Moraxella	86.0833	86
k__Bacteria;p__Proteobacteria;c__Gammaproteobacteria;o__Pseudomonadales;f__Pseudomonadaceae;g__Pseudomonas	2.04167	0.666667
k__Bacteria;p__Spirochaetes;c__Spirochaetes;o__Spirochaetales;f__Spirochaetaceae;g__Treponema	6.72917	6.66667
k__Bacteria;p__Synergistetes;c__Synergistetes_[C-1];o__Synergistetes_[O-1];f__Synergistetes_[F-2];g__Fretibacterium	0.354167	0.125
k__Bacteria;p__TM7;c__TM7_[C-1];o__TM7_[O-1];f__TM7_[F-1];g__TM7_[G-1]	0.416667	0.166667
k__Bacteria;p__TM7;c__TM7_[C-1];o__TM7_[O-1];f__TM7_[F-1];g__TM7_[G-2]	0.104167	0.354167
