# Supplementary material for: Ethnicity-based analysis of supragingival plaque composition and dental health behaviours in healthy subjects without caries
Source: Heliyon. 2024 Aug 3;10(15):e35238. doi: 10.1016/j.heliyon.2024.e35238 (PMC11336456; doi:10.1016/j.heliyon.2024.e35238)
Supplement: Supplementary file 2 [file mmc2.xlsx]

## Sheet: otu_modified_group (1)
# Constructed from biom file
#OTU ID	han	zhuang	taxonomy
otu56174	614.042	669.229	k__Bacteria; p__Proteobacteria; c__Betaproteobacteria; o__Neisseriales; f__Neisseriaceae; g__Neisseria; s__mucosa_oral_taxon_682
otu47792	453.146	604.292	k__Bacteria; p__Firmicutes; c__Bacilli; o__Lactobacillales; f__Streptococcaceae; g__Streptococcus; s__sanguinis_oral_taxon_758
otu20500	431.083	374.646	k__Bacteria; p__Firmicutes; c__Bacilli; o__Lactobacillales; f__Streptococcaceae; g__Streptococcus; s__peroris_oral_taxon_728
otu46051	355.333	398.417	k__Bacteria; p__Proteobacteria; c__Betaproteobacteria; o__Neisseriales; f__Neisseriaceae; g__Neisseria; s__mucosa_oral_taxon_682
otu22584	247.333	360.812	k__Bacteria; p__Fusobacteria; c__Fusobacteria; o__Fusobacteriales; f__Fusobacteriaceae; g__Fusobacterium; s__nucleatum_ss_polymorphum_oral_taxon_202
otu41687	313.646	270.229	k__Bacteria; p__Firmicutes; c__Bacilli; o__Lactobacillales; f__Streptococcaceae; g__Streptococcus; s__infantis_oral_taxon_638
otu20124	266.146	310.417	k__Bacteria; p__Actinobacteria; c__Actinobacteria; o__Actinomycetales; f__Actinomycetaceae; g__Actinomyces; s__sp._oral_taxon_171
otu41155	282.229	247.479	k__Bacteria; p__Firmicutes; c__Bacilli; o__Lactobacillales; f__Streptococcaceae; g__Streptococcus; s__mitis_oral_taxon_677
otu15727	267.812	225	k__Bacteria; p__Firmicutes; c__Bacilli; o__Lactobacillales; f__Streptococcaceae; g__Streptococcus; s__mitis_oral_taxon_677
otu48706	230.438	246.292	k__Bacteria; p__Proteobacteria; c__Betaproteobacteria; o__Neisseriales; f__Neisseriaceae; g__Neisseria; s__mucosa_oral_taxon_682
otu23027	179.062	245.833	k__Bacteria; p__Firmicutes; c__Clostridia; o__Clostridiales; f__Veillonellaceae; g__Veillonella; s__parvula_oral_taxon_161
otu19866	262.396	110.229	k__Bacteria; p__Bacteroidetes; c__Bacteroides; o__Bacteroidales; f__Prevotellaceae; g__Alloprevotella; s__sp._oral_taxon_473
otu46467	212.5	181.604	k__Bacteria; p__Firmicutes; c__Bacilli; o__Lactobacillales; f__Streptococcaceae; g__Streptococcus; s__infantis_oral_taxon_638
otu25357	196.625	159.979	k__Bacteria; p__Proteobacteria; c__Gammaproteobacteria; o__Pasteurellales; f__Pasteurellaceae; g__Haemophilus; s__sp._oral_taxon_908
otu29117	164.562	190.375	k__Bacteria; p__Bacteroidetes; c__Bacteroides; o__Bacteroidales; f__Porphyromonadaceae; g__Porphyromonas; s__sp._oral_taxon_279
otu50824	176.646	150.771	k__Bacteria; p__Firmicutes; c__Bacilli; o__Lactobacillales; f__Streptococcaceae; g__Streptococcus; s__infantis_oral_taxon_638
otu54436	174.896	149.396	k__Bacteria; p__Firmicutes; c__Bacilli; o__Lactobacillales; f__Streptococcaceae; g__Streptococcus; s__mitis_oral_taxon_677
otu37702	142.604	118.396	k__Bacteria; p__Firmicutes; c__Bacilli; o__Lactobacillales; f__Streptococcaceae; g__Streptococcus; s__infantis_oral_taxon_638
otu17564	120.708	142.938	k__Bacteria; p__Proteobacteria; c__Betaproteobacteria; o__Burkholderiales; f__Burkholderiaceae; g__Lautropia; s__mirabilis_oral_taxon_022
otu56353	104.729	136.354	k__Bacteria; p__Proteobacteria; c__Betaproteobacteria; o__Neisseriales; f__Neisseriaceae; g__Neisseria; s__pharyngis_oral_taxon_729
otu50141	104.312	107.771	k__Bacteria; p__Firmicutes; c__Bacilli; o__Bacillales; f__Staphylococcaceae; g__Gemella; s__sanguinis_oral_taxon_757
otu18169	124.875	99.8958	k__Bacteria; p__Actinobacteria; c__Actinobacteria; o__Actinomycetales; f__Micrococcaceae; g__Rothia; s__aeria_oral_taxon_188
otu47932	121.146	87.5208	k__Bacteria; p__Proteobacteria; c__Betaproteobacteria; o__Neisseriales; f__Neisseriaceae; g__Neisseria; s__subflava_oral_taxon_476
otu15833	90.4583	107.875	k__Bacteria; p__Bacteroidetes; c__Bacteroides; o__Bacteroidales; f__Porphyromonadaceae; g__Porphyromonas; s__sp._oral_taxon_279
otu29316	102.25	82.7917	k__Bacteria; p__Firmicutes; c__Clostridia; o__Clostridiales; f__Veillonellaceae; g__Veillonella; s__sp._oral_taxon_780
otu12167	97.4583	89.7083	k__Bacteria; p__Fusobacteria; c__Fusobacteria; o__Fusobacteriales; f__Leptotrichiaceae; g__Leptotrichia; s__sp._oral_taxon_217
otu57385	91.375	91.6042	k__Bacteria; p__Proteobacteria; c__Betaproteobacteria; o__Neisseriales; f__Neisseriaceae; g__Neisseria; s__pharyngis_oral_taxon_729
otu1924	80.125	93.8333	k__Bacteria; p__Bacteroidetes; c__Bacteroides; o__Bacteroidales; f__Porphyromonadaceae; g__Porphyromonas; s__sp._oral_taxon_279
otu59336	79.0833	98.2708	k__Bacteria; p__Fusobacteria; c__Fusobacteria; o__Fusobacteriales; f__Leptotrichiaceae; g__Leptotrichia; s__buccalis_oral_taxon_563
otu23677	123.292	27.9583	k__Bacteria; p__Proteobacteria; c__Gammaproteobacteria; o__Pseudomonadales; f__Moraxellaceae; g__Acinetobacter; s__sp._oral_taxon_408
otu38399	79.3125	82.9583	k__Bacteria; p__Proteobacteria; c__Betaproteobacteria; o__Burkholderiales; f__Burkholderiaceae; g__Lautropia; s__mirabilis_oral_taxon_022
otu55105	73.4167	86.5	k__Bacteria; p__Bacteroidetes; c__Bacteroides; o__Bacteroidales; f__Prevotellaceae; g__Prevotella; s__scopos_oral_taxon_885
otu23343	73.5208	87.3958	k__Bacteria; p__Bacteroidetes; c__Flavobacteria; o__Flavobacteriales; f__Flavobacteriaceae; g__Capnocytophaga; s__granulosa_oral_taxon_325
otu38825	78.5	73.6875	k__Bacteria; p__Firmicutes; c__Bacilli; o__Bacillales; f__Staphylococcaceae; g__Gemella; s__sanguinis_oral_taxon_757
otu58307	81.0208	76.9167	k__Bacteria; p__Proteobacteria; c__Betaproteobacteria; o__Neisseriales; f__Neisseriaceae; g__Neisseria; s__subflava_oral_taxon_476
otu8487	72.375	75.125	k__Bacteria; p__Proteobacteria; c__Gammaproteobacteria; o__Pasteurellales; f__Pasteurellaceae; g__Haemophilus; s__sp._oral_taxon_908
otu59924	68.5208	84.4583	k__Bacteria; p__Proteobacteria; c__Betaproteobacteria; o__Burkholderiales; f__Burkholderiaceae; g__Lautropia; s__mirabilis_oral_taxon_022
otu49078	65.5	78.7083	k__Bacteria; p__Firmicutes; c__Bacilli; o__Lactobacillales; f__Carnobacteriaceae; g__Granulicatella; s__adiacens_[para-adiacens]_oral_taxon_534
otu16706	67.125	71.8333	k__Bacteria; p__Firmicutes; c__Bacilli; o__Bacillales; f__Staphylococcaceae; g__Gemella; s__sanguinis_oral_taxon_757
otu49423	75.2917	63.0625	k__Bacteria; p__Firmicutes; c__Bacilli; o__Lactobacillales; f__Carnobacteriaceae; g__Granulicatella; s__elegans_oral_taxon_596
otu44014	79.2708	62.9167	k__Bacteria; p__Bacteroidetes; c__Bacteroides; o__Bacteroidales; f__Porphyromonadaceae; g__Porphyromonas; s__sp._oral_taxon_279
otu26828	51.8125	85.6042	k__Bacteria; p__Proteobacteria; c__Betaproteobacteria; o__Neisseriales; f__Neisseriaceae; g__Neisseria; s__subflava_oral_taxon_476
otu31553	87.6875	41.8125	k__Bacteria; p__Proteobacteria; c__Gammaproteobacteria; o__Pasteurellales; f__Pasteurellaceae; g__Haemophilus; s__sp._oral_taxon_035
otu11408	56.3125	74.8958	k__Bacteria; p__Bacteroidetes; c__Bacteroides; o__Bacteroidales; f__Prevotellaceae; g__Prevotella; s__sp._oral_taxon_317
otu5118	61.6042	65.0625	k__Bacteria; p__Proteobacteria; c__Gammaproteobacteria; o__Pasteurellales; f__Pasteurellaceae; g__Haemophilus; s__parainfluenzae_oral_taxon_718
otu7115	51.4583	78.7708	k__Bacteria; p__Proteobacteria; c__Betaproteobacteria; o__Neisseriales; f__Neisseriaceae; g__Neisseria; s__subflava_oral_taxon_476
otu49244	58.75	67.3542	k__Bacteria; p__Bacteroidetes; c__Bacteroides; o__Bacteroidales; f__Porphyromonadaceae; g__Porphyromonas; s__sp._oral_taxon_279
otu31300	47.6458	81.5625	k__Bacteria; p__Proteobacteria; c__Betaproteobacteria; o__Neisseriales; f__Neisseriaceae; g__Neisseria; s__oralis_oral_taxon_014
otu40314	63.9583	58.2083	k__Bacteria; p__Firmicutes; c__Bacilli; o__Lactobacillales; f__Aerococcaceae; g__Abiotrophia; s__defectiva_oral_taxon_389
otu17812	59.7292	57.875	k__Bacteria; p__Proteobacteria; c__Gammaproteobacteria; o__Pseudomonadales; f__Moraxellaceae; g__Moraxella; s__catarrhalis_oral_taxon_833
otu51959	69.2708	36.1667	k__Bacteria; p__Fusobacteria; c__Fusobacteria; o__Fusobacteriales; f__Leptotrichiaceae; g__Leptotrichia; s__sp._oral_taxon_221
otu43834	60.9583	53.8333	k__Bacteria; p__Proteobacteria; c__Gammaproteobacteria; o__Pasteurellales; f__Pasteurellaceae; g__Haemophilus; s__parainfluenzae_oral_taxon_718
otu55833	56.2708	54.4167	k__Bacteria; p__Proteobacteria; c__Betaproteobacteria; o__Neisseriales; f__Neisseriaceae; g__Neisseria; s__pharyngis_oral_taxon_729
otu18657	54.6042	54.4167	k__Bacteria; p__Firmicutes; c__Bacilli; o__Lactobacillales; f__Streptococcaceae; g__Streptococcus; s__cristatus_oral_taxon_578
otu30596	43.5208	66.0625	k__Bacteria; p__Firmicutes; c__Clostridia; o__Clostridiales; f__Veillonellaceae; g__Veillonella; s__dispar_oral_taxon_160
otu17113	46.8542	65.1667	k__Bacteria; p__Actinobacteria; c__Actinobacteria; o__Actinomycetales; f__Corynebacteriaceae; g__Corynebacterium; s__matruchotii_oral_taxon_666
otu30119	35.6042	64.5833	k__Bacteria; p__Bacteroidetes; c__Bacteroides; o__Bacteroidales; f__Prevotellaceae; g__Alloprevotella; s__sp._oral_taxon_473
otu41676	52.3542	53.625	k__Bacteria; p__Proteobacteria; c__Gammaproteobacteria; o__Pasteurellales; f__Pasteurellaceae; g__Haemophilus; s__parainfluenzae_oral_taxon_718
otu207	52.75	55.7708	k__Bacteria; p__Bacteroidetes; c__Bacteroides; o__Bacteroidales; f__Porphyromonadaceae; g__Porphyromonas; s__catoniae_oral_taxon_283
otu14929	45.9792	59.0625	k__Bacteria; p__Bacteroidetes; c__Bacteroides; o__Bacteroidales; f__Prevotellaceae; g__Alloprevotella; s__sp._oral_taxon_474
otu14420	47.5	66.2083	k__Bacteria; p__Proteobacteria; c__Betaproteobacteria; o__Neisseriales; f__Neisseriaceae; g__Neisseria; s__pharyngis_oral_taxon_729
otu46268	57.2292	44.1875	k__Bacteria; p__Firmicutes; c__Bacilli; o__Lactobacillales; f__Carnobacteriaceae; g__Granulicatella; s__elegans_oral_taxon_596
otu40074	38.4583	66.6667	k__Bacteria; p__Proteobacteria; c__Betaproteobacteria; o__Neisseriales; f__Neisseriaceae; g__Neisseria; s__subflava_oral_taxon_476
otu2284	55.875	48.8125	k__Bacteria; p__Fusobacteria; c__Fusobacteria; o__Fusobacteriales; f__Leptotrichiaceae; g__Leptotrichia; s__hongkongensis_oral_taxon_213
otu8212	32.9167	68.4375	k__Bacteria; p__Proteobacteria; c__Gammaproteobacteria; o__Pasteurellales; f__Pasteurellaceae; g__Aggregatibacter; s__sp._oral_taxon_458
otu7089	57	40.0833	k__Bacteria; p__Firmicutes; c__Clostridia; o__Clostridiales; f__Veillonellaceae; g__Veillonella; s__sp._oral_taxon_780
otu25992	52.9167	45.125	k__Bacteria; p__Firmicutes; c__Bacilli; o__Lactobacillales; f__Streptococcaceae; g__Streptococcus; s__cristatus_oral_taxon_578
otu5073	44.875	52.9375	k__Bacteria; p__Proteobacteria; c__Betaproteobacteria; o__Neisseriales; f__Neisseriaceae; g__Neisseria; s__mucosa_oral_taxon_682
otu33891	63.4375	33.5833	k__Bacteria; p__Bacteroidetes; c__Bacteroides; o__Bacteroidales; f__Porphyromonadaceae; g__Porphyromonas; s__catoniae_oral_taxon_283
otu22699	55.3958	42.4583	k__Bacteria; p__Proteobacteria; c__Betaproteobacteria; o__Neisseriales; f__Neisseriaceae; g__Neisseria; s__elongata_oral_taxon_598
otu42551	49.125	44.1458	k__Bacteria; p__Firmicutes; c__Bacilli; o__Bacillales; f__Staphylococcaceae; g__Gemella; s__sanguinis_oral_taxon_757
otu6960	44.5208	54.2083	k__Bacteria; p__Proteobacteria; c__Betaproteobacteria; o__Burkholderiales; f__Burkholderiaceae; g__Lautropia; s__mirabilis_oral_taxon_022
otu43050	49.5833	41.9375	k__Bacteria; p__Firmicutes; c__Bacilli; o__Lactobacillales; f__Streptococcaceae; g__Streptococcus; s__pneumoniae_oral_taxon_734
otu46935	62.2292	34.1667	k__Bacteria; p__Proteobacteria; c__Gammaproteobacteria; o__Pasteurellales; f__Pasteurellaceae; g__Aggregatibacter; s__paraphrophilus_oral_taxon_720
otu59466	40.1875	39.1458	k__Bacteria; p__Bacteroidetes; c__Bacteroides; o__Bacteroidales; f__Prevotellaceae; g__Prevotella; s__intermedia_oral_taxon_643
otu41789	54.8958	30.2708	k__Bacteria; p__Proteobacteria; c__Betaproteobacteria; o__Burkholderiales; f__Burkholderiaceae; g__Lautropia; s__mirabilis_oral_taxon_022
otu45134	35.4583	50.4167	k__Bacteria; p__Fusobacteria; c__Fusobacteria; o__Fusobacteriales; f__Fusobacteriaceae; g__Fusobacterium; s__sp._oral_taxon_370
otu15783	42.125	43.7083	k__Bacteria; p__Proteobacteria; c__Gammaproteobacteria; o__Pasteurellales; f__Pasteurellaceae; g__Haemophilus; s__parainfluenzae_oral_taxon_718
otu56714	37.6042	50.375	k__Bacteria; p__Bacteroidetes; c__Flavobacteria; o__Flavobacteriales; f__Flavobacteriaceae; g__Capnocytophaga; s__leadbetteri_oral_taxon_329
otu37675	41.9583	42.3125	k__Bacteria; p__Firmicutes; c__Bacilli; o__Bacillales; f__Staphylococcaceae; g__Gemella; s__sanguinis_oral_taxon_757
otu9741	49.4583	36.8542	k__Bacteria; p__Proteobacteria; c__Betaproteobacteria; o__Neisseriales; f__Neisseriaceae; g__Neisseria; s__subflava_oral_taxon_476
otu4316	50.25	35.375	k__Bacteria; p__Proteobacteria; c__Betaproteobacteria; o__Neisseriales; f__Neisseriaceae; g__Neisseria; s__subflava_oral_taxon_476
otu36662	63.8125	14.9583	k__Bacteria; p__Bacteroidetes; c__Bacteroides; o__Bacteroidales; f__Prevotellaceae; g__Alloprevotella; s__sp._oral_taxon_473
otu18440	32.2917	46.0833	k__Bacteria; p__Bacteroidetes; c__Bacteroides; o__Bacteroidales; f__Porphyromonadaceae; g__Porphyromonas; s__sp._oral_taxon_279
otu7683	47.125	39.8542	k__Bacteria; p__Bacteroidetes; c__Flavobacteria; o__Flavobacteriales; f__Flavobacteriaceae; g__Capnocytophaga; s__sputigena_oral_taxon_775
otu48049	38.5833	41.3542	k__Bacteria; p__Proteobacteria; c__Gammaproteobacteria; o__Pasteurellales; f__Pasteurellaceae; g__Haemophilus; s__parainfluenzae_oral_taxon_718
otu17580	41.1875	40.5208	k__Bacteria; p__Proteobacteria; c__Betaproteobacteria; o__Burkholderiales; f__Burkholderiaceae; g__Lautropia; s__mirabilis_oral_taxon_022
otu38001	33.2917	47.8333	k__Bacteria; p__Fusobacteria; c__Fusobacteria; o__Fusobacteriales; f__Leptotrichiaceae; g__Leptotrichia; s__shahii_oral_taxon_214
otu38701	64.1042	9.5625	k__Bacteria; p__Bacteroidetes; c__Bacteroides; o__Bacteroidales; f__Prevotellaceae; g__Alloprevotella; s__sp._oral_taxon_473
otu18797	40.1667	35.5	k__Bacteria; p__Firmicutes; c__Bacilli; o__Lactobacillales; f__Streptococcaceae; g__Streptococcus; s__infantis_oral_taxon_638
otu47610	39.9167	35.5	k__Bacteria; p__Firmicutes; c__Clostridia; o__Clostridiales; f__Veillonellaceae; g__Veillonella; s__sp._oral_taxon_780
otu21304	42.9792	34.4583	k__Bacteria; p__Firmicutes; c__Bacilli; o__Lactobacillales; f__Streptococcaceae; g__Streptococcus; s__mitis_oral_taxon_677
otu24830	31.9375	43.2708	k__Bacteria; p__Proteobacteria; c__Betaproteobacteria; o__Neisseriales; f__Neisseriaceae; g__Neisseria; s__subflava_oral_taxon_476
otu49132	21.6042	51.2292	k__Bacteria; p__Proteobacteria; c__Gammaproteobacteria; o__Pasteurellales; f__Pasteurellaceae; g__Aggregatibacter; s__sp._oral_taxon_458
otu56105	35.75	32.9167	k__Bacteria; p__Proteobacteria; c__Betaproteobacteria; o__Neisseriales; f__Neisseriaceae; g__Neisseria; s__mucosa_oral_taxon_682
otu1583	31.2292	35.625	k__Bacteria; p__Bacteroidetes; c__Bacteroides; o__Bacteroidales; f__Porphyromonadaceae; g__Porphyromonas; s__sp._oral_taxon_279
otu36180	27.7083	37.7708	k__Bacteria; p__Bacteroidetes; c__Bacteroides; o__Bacteroidales; f__Prevotellaceae; g__Alloprevotella; s__sp._oral_taxon_473
otu11219	40.0625	26.3125	k__Bacteria; p__Firmicutes; c__Bacilli; o__Lactobacillales; f__Streptococcaceae; g__Streptococcus; s__mitis_oral_taxon_677
otu4549	37	29.8542	k__Bacteria; p__Firmicutes; c__Clostridia; o__Clostridiales; f__Veillonellaceae; g__Veillonella; s__sp._oral_taxon_780
otu56131	48.1875	23.3333	k__Bacteria; p__Proteobacteria; c__Betaproteobacteria; o__Neisseriales; f__Neisseriaceae; g__Neisseria; s__elongata_oral_taxon_598
otu7796	36.9583	30.3542	k__Bacteria; p__Fusobacteria; c__Fusobacteria; o__Fusobacteriales; f__Leptotrichiaceae; g__Leptotrichia; s__sp._oral_taxon_225
otu5137	30.0625	34.2083	k__Bacteria; p__Proteobacteria; c__Gammaproteobacteria; o__Pasteurellales; f__Pasteurellaceae; g__Aggregatibacter; s__segnis_oral_taxon_762
otu50030	54.5833	7.27083	k__Bacteria; p__Bacteroidetes; c__Bacteroides; o__Bacteroidales; f__Prevotellaceae; g__Alloprevotella; s__sp._oral_taxon_473
otu54130	31.7708	31.5833	k__Bacteria; p__Firmicutes; c__Clostridia; o__Clostridiales; f__Veillonellaceae; g__Veillonella; s__sp._oral_taxon_780
otu8021	40.875	22.6667	k__Bacteria; p__Bacteroidetes; c__Bacteroides; o__Bacteroidales; f__Prevotellaceae; g__Prevotella; s__sp._oral_taxon_472
otu5581	24.6875	38.9583	k__Bacteria; p__Firmicutes; c__Clostridia; o__Clostridiales; f__Veillonellaceae; g__Veillonella; s__dispar_oral_taxon_160
otu6379	31.7083	30.125	k__Bacteria; p__Firmicutes; c__Bacilli; o__Lactobacillales; f__Carnobacteriaceae; g__Granulicatella; s__elegans_oral_taxon_596
otu11734	20.875	36.1875	k__Bacteria; p__Bacteroidetes; c__Bacteroides; o__Bacteroidales; f__Prevotellaceae; g__Alloprevotella; s__sp._oral_taxon_473
otu42084	28.375	31.2917	k__Bacteria; p__Proteobacteria; c__Gammaproteobacteria; o__Pasteurellales; f__Pasteurellaceae; g__Haemophilus; s__parainfluenzae_oral_taxon_718
otu57904	29.9792	27.8333	k__Bacteria; p__Firmicutes; c__Bacilli; o__Lactobacillales; f__Streptococcaceae; g__Streptococcus; s__sp._oral_taxon_071
otu55485	22.0833	35.7083	k__Bacteria; p__Proteobacteria; c__Gammaproteobacteria; o__Pasteurellales; f__Pasteurellaceae; g__Aggregatibacter; s__sp._oral_taxon_458
otu12094	24.75	33.4375	k__Bacteria; p__Bacteroidetes; c__Bacteroides; o__Bacteroidales; f__Porphyromonadaceae; g__Tannerella; s__sp._oral_taxon_286
otu1132	29.4167	28.0833	k__Bacteria; p__Proteobacteria; c__Betaproteobacteria; o__Neisseriales; f__Neisseriaceae; g__Kingella; s__denitrificans_oral_taxon_582
otu736	30.9792	24.9792	k__Bacteria; p__Firmicutes; c__Bacilli; o__Lactobacillales; f__Streptococcaceae; g__Streptococcus; s__sp._oral_taxon_071
otu33080	24.8125	29.9583	k__Bacteria; p__Proteobacteria; c__Gammaproteobacteria; o__Pasteurellales; f__Pasteurellaceae; g__Aggregatibacter; s__segnis_oral_taxon_762
otu56112	35.6458	22.6458	k__Bacteria; p__Proteobacteria; c__Betaproteobacteria; o__Neisseriales; f__Neisseriaceae; g__Neisseria; s__elongata_oral_taxon_598
otu2612	19.9583	35.375	k__Bacteria; p__Proteobacteria; c__Gammaproteobacteria; o__Pasteurellales; f__Pasteurellaceae; g__Aggregatibacter; s__sp._oral_taxon_458
otu18416	29.8958	26.6875	k__Bacteria; p__Firmicutes; c__Bacilli; o__Lactobacillales; f__Streptococcaceae; g__Streptococcus; s__mitis_oral_taxon_677
otu40061	31.0417	22.2708	k__Bacteria; p__Firmicutes; c__Bacilli; o__Lactobacillales; f__Streptococcaceae; g__Streptococcus; s__infantis_oral_taxon_638
otu560	30.3125	26.7917	k__Bacteria; p__Actinobacteria; c__Actinobacteria; o__Actinomycetales; f__Corynebacteriaceae; g__Corynebacterium; s__durum_oral_taxon_595
otu18069	23.2708	32.5208	k__Bacteria; p__Firmicutes; c__Bacilli; o__Lactobacillales; f__Streptococcaceae; g__Streptococcus; s__cristatus_oral_taxon_578
otu25721	19.2708	31.875	k__Bacteria; p__Bacteroidetes; c__Bacteroides; o__Bacteroidales; f__Prevotellaceae; g__Alloprevotella; s__sp._oral_taxon_473
otu13755	25.6458	33.7292	k__Bacteria; p__Proteobacteria; c__Betaproteobacteria; o__Neisseriales; f__Neisseriaceae; g__Neisseria; s__pharyngis_oral_taxon_729
otu51442	20.4167	30.8958	k__Bacteria; p__Bacteroidetes; c__Bacteroides; o__Bacteroidales; f__Prevotellaceae; g__Alloprevotella; s__sp._oral_taxon_473
otu43105	14.6667	39.2917	k__Bacteria; p__Fusobacteria; c__Fusobacteria; o__Fusobacteriales; f__Leptotrichiaceae; g__Leptotrichia; s__hofstadii_oral_taxon_224
otu56774	33.6458	20.3958	k__Bacteria; p__Proteobacteria; c__Betaproteobacteria; o__Neisseriales; f__Neisseriaceae; g__Neisseria; s__subflava_oral_taxon_476
otu21661	18.125	33.8542	k__Bacteria; p__Proteobacteria; c__Betaproteobacteria; o__Neisseriales; f__Neisseriaceae; g__Kingella; s__oralis_oral_taxon_706
otu38434	29.0208	20.7083	k__Bacteria; p__Bacteroidetes; c__Bacteroides; o__Bacteroidales; f__Prevotellaceae; g__Alloprevotella; s__sp._oral_taxon_473
otu18547	21.1042	32.7708	k__Bacteria; p__Firmicutes; c__Bacilli; o__Lactobacillales; f__Streptococcaceae; g__Streptococcus; s__oligofermentans_oral_taxon_886
otu41071	24.1458	27.3542	k__Bacteria; p__Actinobacteria; c__Actinobacteria; o__Actinomycetales; f__Actinomycetaceae; g__Actinomyces; s__massiliensis_oral_taxon_852
otu21091	17.9583	37.4583	k__Bacteria; p__Proteobacteria; c__Betaproteobacteria; o__Neisseriales; f__Neisseriaceae; g__Neisseria; s__oralis_oral_taxon_014
otu22028	27.375	24.1875	k__Bacteria; p__Firmicutes; c__Bacilli; o__Lactobacillales; f__Carnobacteriaceae; g__Granulicatella; s__elegans_oral_taxon_596
otu52906	25.3958	27.9167	k__Bacteria; p__Proteobacteria; c__Betaproteobacteria; o__Burkholderiales; f__Burkholderiaceae; g__Lautropia; s__mirabilis_oral_taxon_022
otu35254	24.6458	31.75	k__Bacteria; p__Proteobacteria; c__Betaproteobacteria; o__Neisseriales; f__Neisseriaceae; g__Neisseria; s__pharyngis_oral_taxon_729
otu21717	30.0625	22	k__Bacteria; p__Proteobacteria; c__Betaproteobacteria; o__Neisseriales; f__Neisseriaceae; g__Kingella; s__sp._oral_taxon_012
otu42057	18.9792	28.1458	k__Bacteria; p__Bacteroidetes; c__Bacteroides; o__Bacteroidales; f__Porphyromonadaceae; g__Porphyromonas; s__sp._oral_taxon_279
otu20672	22.125	28.2083	k__Bacteria; p__Fusobacteria; c__Fusobacteria; o__Fusobacteriales; f__Leptotrichiaceae; g__Leptotrichia; s__sp._oral_taxon_392
otu30183	23.7917	25.75	k__Bacteria; p__Firmicutes; c__Bacilli; o__Lactobacillales; f__Streptococcaceae; g__Streptococcus; s__sp._oral_taxon_055
otu43217	19.7083	28.5833	k__Bacteria; p__Actinobacteria; c__Actinobacteria; o__Actinomycetales; f__Propionibacteriaceae; g__Propionibacterium; s__propionicum_oral_taxon_739
otu43465	16.4375	29.3542	k__Bacteria; p__Proteobacteria; c__Gammaproteobacteria; o__Pasteurellales; f__Pasteurellaceae; g__Aggregatibacter; s__sp._oral_taxon_458
otu55710	22.0625	24.7292	k__Bacteria; p__Firmicutes; c__Bacilli; o__Lactobacillales; f__Aerococcaceae; g__Abiotrophia; s__defectiva_oral_taxon_389
otu22816	23.9375	20.6875	k__Bacteria; p__Firmicutes; c__Bacilli; o__Lactobacillales; f__Carnobacteriaceae; g__Granulicatella; s__elegans_oral_taxon_596
otu41485	23.8958	20.7083	k__Bacteria; p__Proteobacteria; c__Gammaproteobacteria; o__Pasteurellales; f__Pasteurellaceae; g__Haemophilus; s__parainfluenzae_oral_taxon_718
otu46505	14.9167	25.4167	k__Bacteria; p__Bacteroidetes; c__Flavobacteria; o__Flavobacteriales; f__Flavobacteriaceae; g__Bergeyella; s__sp._oral_taxon_900
otu7329	18.5833	25.3333	k__Bacteria; p__Proteobacteria; c__Betaproteobacteria; o__Neisseriales; f__Neisseriaceae; g__Neisseria; s__subflava_oral_taxon_476
otu27552	21.2708	22.0208	k__Bacteria; p__Proteobacteria; c__Gammaproteobacteria; o__Pasteurellales; f__Pasteurellaceae; g__Haemophilus; s__parainfluenzae_oral_taxon_718
otu5095	26.0625	14.7083	k__Bacteria; p__Proteobacteria; c__Gammaproteobacteria; o__Pasteurellales; f__Pasteurellaceae; g__Terrahaemophilus; s__aromaticivorans_oral_taxon_826
otu59793	21.5833	21.9167	k__Bacteria; p__Proteobacteria; c__Betaproteobacteria; o__Neisseriales; f__Neisseriaceae; g__Neisseria; s__pharyngis_oral_taxon_729
otu46298	17.1875	25.1458	k__Bacteria; p__Proteobacteria; c__Betaproteobacteria; o__Neisseriales; f__Neisseriaceae; g__Neisseria; s__mucosa_oral_taxon_682
otu4816	16.3958	23.9583	k__Bacteria; p__Bacteroidetes; c__Bacteroides; o__Bacteroidales; f__Porphyromonadaceae; g__Porphyromonas; s__sp._oral_taxon_279
otu1678	21.875	21.9375	k__Bacteria; p__Proteobacteria; c__Betaproteobacteria; o__Neisseriales; f__Neisseriaceae; g__Kingella; s__sp._oral_taxon_012
otu31756	21.4583	21.0625	k__Bacteria; p__Actinobacteria; c__Actinobacteria; o__Actinomycetales; f__Actinomycetaceae; g__Actinomyces; s__sp._oral_taxon_171
otu35670	16.6667	24.6458	k__Bacteria; p__Bacteroidetes; c__Flavobacteria; o__Flavobacteriales; f__Flavobacteriaceae; g__Capnocytophaga; s__leadbetteri_oral_taxon_329
otu32705	22.6875	18.4167	k__Bacteria; p__Firmicutes; c__Bacilli; o__Lactobacillales; f__Streptococcaceae; g__Streptococcus; s__cristatus_oral_taxon_578
otu42339	19.3958	21.9583	k__Bacteria; p__Firmicutes; c__Bacilli; o__Lactobacillales; f__Streptococcaceae; g__Streptococcus; s__cristatus_oral_taxon_578
otu55881	23.4583	17.4792	k__Bacteria; p__Proteobacteria; c__Betaproteobacteria; o__Neisseriales; f__Neisseriaceae; g__Neisseria; s__subflava_oral_taxon_476
otu41902	20.9375	20.3542	k__Bacteria; p__Firmicutes; c__Bacilli; o__Lactobacillales; f__Streptococcaceae; g__Streptococcus; s__sp._oral_taxon_055
otu34412	22.625	19.4375	k__Bacteria; p__Actinobacteria; c__Actinobacteria; o__Actinomycetales; f__Corynebacteriaceae; g__Corynebacterium; s__durum_oral_taxon_595
otu4156	19.9792	21.1875	k__Bacteria; p__Firmicutes; c__Bacilli; o__Lactobacillales; f__Streptococcaceae; g__Streptococcus; s__infantis_oral_taxon_638
otu55059	20.9167	17.0833	k__Bacteria; p__Firmicutes; c__Bacilli; o__Bacillales; f__Staphylococcaceae; g__Gemella; s__sanguinis_oral_taxon_757
otu17853	12.2292	25.125	k__Bacteria; p__Bacteroidetes; c__Flavobacteria; o__Flavobacteriales; f__Flavobacteriaceae; g__Capnocytophaga; s__sp._oral_taxon_412
otu19407	23.8125	15.8125	k__Bacteria; p__Proteobacteria; c__Betaproteobacteria; o__Neisseriales; f__Neisseriaceae; g__Kingella; s__sp._oral_taxon_012
otu16958	6.39583	35.7917	k__Bacteria; p__Fusobacteria; c__Fusobacteria; o__Fusobacteriales; f__Leptotrichiaceae; g__Leptotrichia; s__sp._oral_taxon_498
otu15194	19.7292	19.3125	k__Bacteria; p__Firmicutes; c__Bacilli; o__Lactobacillales; f__Streptococcaceae; g__Streptococcus; s__sp._oral_taxon_055
otu30667	21.1667	16.3333	k__Bacteria; p__Firmicutes; c__Bacilli; o__Lactobacillales; f__Streptococcaceae; g__Streptococcus; s__infantis_oral_taxon_638
otu55206	15.2917	23.0625	k__Bacteria; p__Bacteroidetes; c__Bacteroides; o__Bacteroidales; f__Porphyromonadaceae; g__Porphyromonas; s__sp._oral_taxon_279
otu14056	17.2083	21.75	k__Bacteria; p__Actinobacteria; c__Actinobacteria; o__Actinomycetales; f__Corynebacteriaceae; g__Corynebacterium; s__matruchotii_oral_taxon_666
otu7550	18.0833	19.4375	k__Bacteria; p__Bacteroidetes; c__Bacteroides; o__Bacteroidales; f__Porphyromonadaceae; g__Porphyromonas; s__sp._oral_taxon_279
otu16272	16.4167	22.2083	k__Bacteria; p__Proteobacteria; c__Betaproteobacteria; o__Neisseriales; f__Neisseriaceae; g__Neisseria; s__subflava_oral_taxon_476
otu10881	19.5625	16.7708	k__Bacteria; p__Firmicutes; c__Bacilli; o__Lactobacillales; f__Streptococcaceae; g__Streptococcus; s__sp._oral_taxon_071
otu12031	19.2083	15.875	k__Bacteria; p__Bacteroidetes; c__Bacteroides; o__Bacteroidales; f__Prevotellaceae; g__Alloprevotella; s__sp._oral_taxon_473
otu53545	12.5833	26.4375	k__Bacteria; p__Proteobacteria; c__Betaproteobacteria; o__Neisseriales; f__Neisseriaceae; g__Neisseria; s__oralis_oral_taxon_014
otu20629	18.7917	17.1667	k__Bacteria; p__Firmicutes; c__Bacilli; o__Bacillales; f__Staphylococcaceae; g__Gemella; s__sanguinis_oral_taxon_757
otu38928	10.75	27.9167	k__Bacteria; p__Proteobacteria; c__Betaproteobacteria; o__Neisseriales; f__Neisseriaceae; g__Neisseria; s__mucosa_oral_taxon_682
otu56491	23.4167	12.2083	k__Bacteria; p__Proteobacteria; c__Betaproteobacteria; o__Neisseriales; f__Neisseriaceae; g__Neisseria; s__sp._oral_taxon_020
otu45836	8.3125	34.2708	k__Bacteria; p__Proteobacteria; c__Betaproteobacteria; o__Neisseriales; f__Neisseriaceae; g__Neisseria; s__subflava_oral_taxon_476
otu4197	18.5625	18.3542	k__Bacteria; p__Proteobacteria; c__Betaproteobacteria; o__Neisseriales; f__Neisseriaceae; g__Neisseria; s__oralis_oral_taxon_014
otu54324	21.4792	15.2917	k__Bacteria; p__Bacteroidetes; c__Bacteroides; o__Bacteroidales; f__Porphyromonadaceae; g__Porphyromonas; s__catoniae_oral_taxon_283
otu26107	17.8542	16.4167	k__Bacteria; p__Bacteroidetes; c__Bacteroides; o__Bacteroidales; f__Porphyromonadaceae; g__Porphyromonas; s__catoniae_oral_taxon_283
otu20584	10.5417	27.6667	k__Bacteria; p__Fusobacteria; c__Fusobacteria; o__Fusobacteriales; f__Leptotrichiaceae; g__Leptotrichia; s__sp._oral_taxon_462
otu4515	14.1875	20.9792	k__Bacteria; p__Bacteroidetes; c__Bacteroides; o__Bacteroidales; f__Porphyromonadaceae; g__Porphyromonas; s__sp._oral_taxon_279
otu16035	19.4792	14.75	k__Bacteria; p__Firmicutes; c__Bacilli; o__Lactobacillales; f__Streptococcaceae; g__Streptococcus; s__infantis_oral_taxon_638
otu52225	19.4375	15.9167	k__Bacteria; p__Proteobacteria; c__Gammaproteobacteria; o__Pasteurellales; f__Pasteurellaceae; g__Terrahaemophilus; s__aromaticivorans_oral_taxon_826
otu34716	15.9167	20.0625	k__Bacteria; p__Bacteroidetes; c__Flavobacteria; o__Flavobacteriales; f__Flavobacteriaceae; g__Capnocytophaga; s__sputigena_oral_taxon_775
otu53742	17.125	16.1667	k__Bacteria; p__Firmicutes; c__Bacilli; o__Lactobacillales; f__Streptococcaceae; g__Streptococcus; s__mitis_oral_taxon_677
otu14146	17.7292	14.5833	k__Bacteria; p__Firmicutes; c__Bacilli; o__Lactobacillales; f__Streptococcaceae; g__Streptococcus; s__sp._oral_taxon_071
otu23251	13.3542	19.9792	k__Bacteria; p__Proteobacteria; c__Betaproteobacteria; o__Neisseriales; f__Neisseriaceae; g__Neisseria; s__subflava_oral_taxon_476
otu15163	15.7292	14.4375	k__Bacteria; p__Bacteroidetes; c__Bacteroides; o__Bacteroidales; f__Porphyromonadaceae; g__Porphyromonas; s__sp._oral_taxon_279
otu35668	18.25	14.3542	k__Bacteria; p__Bacteroidetes; c__Bacteroides; o__Bacteroidales; f__Prevotellaceae; g__Prevotella; s__sp._oral_taxon_299
otu23780	16.8958	15.1458	k__Bacteria; p__Proteobacteria; c__Betaproteobacteria; o__Neisseriales; f__Neisseriaceae; g__Neisseria; s__subflava_oral_taxon_476
otu47799	16.0208	15.6042	k__Bacteria; p__Proteobacteria; c__Betaproteobacteria; o__Neisseriales; f__Neisseriaceae; g__Neisseria; s__pharyngis_oral_taxon_729
otu9384	18.8958	10.7292	k__Bacteria; p__Proteobacteria; c__Gammaproteobacteria; o__Pasteurellales; f__Pasteurellaceae; g__Terrahaemophilus; s__aromaticivorans_oral_taxon_826
otu20069	9.79167	20.1667	k__Bacteria; p__Bacteroidetes; c__Bacteroides; o__Bacteroidales; f__Prevotellaceae; g__Alloprevotella; s__sp._oral_taxon_473
otu35189	17.0625	13.5833	k__Bacteria; p__Firmicutes; c__Bacilli; o__Lactobacillales; f__Streptococcaceae; g__Streptococcus; s__mitis_oral_taxon_677
otu47841	15.4583	16.6042	k__Bacteria; p__Firmicutes; c__Bacilli; o__Lactobacillales; f__Streptococcaceae; g__Streptococcus; s__sp._oral_taxon_423
otu24854	17.4375	13.1875	k__Bacteria; p__Firmicutes; c__Bacilli; o__Lactobacillales; f__Carnobacteriaceae; g__Granulicatella; s__elegans_oral_taxon_596
otu33649	15.4583	15.3542	k__Bacteria; p__Proteobacteria; c__Betaproteobacteria; o__Neisseriales; f__Neisseriaceae; g__Neisseria; s__mucosa_oral_taxon_682
otu25116	14.8958	16.6042	k__Bacteria; p__Firmicutes; c__Bacilli; o__Lactobacillales; f__Streptococcaceae; g__Streptococcus; s__mitis_oral_taxon_677
otu31447	13.7083	17.4792	k__Bacteria; p__Proteobacteria; c__Betaproteobacteria; o__Neisseriales; f__Neisseriaceae; g__Neisseria; s__subflava_oral_taxon_476
otu10050	14	16.9375	k__Bacteria; p__Firmicutes; c__Clostridia; o__Clostridiales; f__Veillonellaceae; g__Selenomonas; s__sp._oral_taxon_479
otu26426	14.6667	16.3542	k__Bacteria; p__Firmicutes; c__Bacilli; o__Lactobacillales; f__Streptococcaceae; g__Streptococcus; s__gordonii_oral_taxon_622
otu8054	15.8958	13.9583	k__Bacteria; p__Firmicutes; c__Bacilli; o__Lactobacillales; f__Streptococcaceae; g__Streptococcus; s__mitis_oral_taxon_677
otu22341	5.89583	25.0625	k__Bacteria; p__Fusobacteria; c__Fusobacteria; o__Fusobacteriales; f__Leptotrichiaceae; g__Leptotrichia; s__sp._oral_taxon_498
otu31669	17.4167	10.5417	k__Bacteria; p__Proteobacteria; c__Gammaproteobacteria; o__Pasteurellales; f__Pasteurellaceae; g__Haemophilus; s__sp._oral_taxon_035
otu11303	15.1042	14.2708	k__Bacteria; p__Firmicutes; c__Clostridia; o__Clostridiales; f__Lachnospiraceae_[XIVa]; g__Lachnoanaerobaculum; s__umeaense_oral_taxon_107
otu13438	15.75	16.3542	k__Bacteria; p__Proteobacteria; c__Betaproteobacteria; o__Neisseriales; f__Neisseriaceae; g__Neisseria; s__sp._oral_taxon_499
otu55192	13.9583	15.4375	k__Bacteria; p__Firmicutes; c__Clostridia; o__Clostridiales; f__Veillonellaceae; g__Veillonella; s__atypica_oral_taxon_524
otu51934	10.875	17.625	k__Bacteria; p__Bacteroidetes; c__Bacteroides; o__Bacteroidales; f__Prevotellaceae; g__Prevotella; s__oris_oral_taxon_311
otu54904	12.1458	18.2083	k__Bacteria; p__Proteobacteria; c__Betaproteobacteria; o__Burkholderiales; f__Comamonadaceae; g__Ottowia; s__sp._oral_taxon_894
otu1912	14.5625	14.875	k__Bacteria; p__Proteobacteria; c__Gammaproteobacteria; o__Pasteurellales; f__Pasteurellaceae; g__Haemophilus; s__parainfluenzae_oral_taxon_718
otu50051	18.2708	9.6875	k__Bacteria; p__Firmicutes; c__Bacilli; o__Lactobacillales; f__Streptococcaceae; g__Streptococcus; s__infantis_oral_taxon_638
otu58604	14.8958	13.75	k__Bacteria; p__Proteobacteria; c__Betaproteobacteria; o__Neisseriales; f__Neisseriaceae; g__Neisseria; s__mucosa_oral_taxon_682
otu49878	16.5208	9.89583	k__Bacteria; p__Bacteroidetes; c__Bacteroides; o__Bacteroidales; f__Prevotellaceae; g__Alloprevotella; s__sp._oral_taxon_473
otu45196	13.625	18.125	k__Bacteria; p__Fusobacteria; c__Fusobacteria; o__Fusobacteriales; f__Leptotrichiaceae; g__Leptotrichiaceae_[G-1]; s__sp._oral_taxon_210
otu42388	18.3958	9.85417	k__Bacteria; p__Bacteroidetes; c__Bacteroides; o__Bacteroidales; f__Porphyromonadaceae; g__Porphyromonas; s__catoniae_oral_taxon_283
otu39490	5.95833	20.4375	k__Bacteria; p__Bacteroidetes; c__Bacteroides; o__Bacteroidales; f__Prevotellaceae; g__Alloprevotella; s__sp._oral_taxon_473
otu53612	14.2292	13.8542	k__Bacteria; p__Proteobacteria; c__Betaproteobacteria; o__Neisseriales; f__Neisseriaceae; g__Kingella; s__denitrificans_oral_taxon_582
otu31381	29.375	2.97917	k__Bacteria; p__Proteobacteria; c__Betaproteobacteria; o__Neisseriales; f__Neisseriaceae; g__Neisseria; s__sp._oral_taxon_499
otu58207	18.875	2.125	k__Bacteria; p__Bacteroidetes; c__Bacteroides; o__Bacteroidales; f__Prevotellaceae; g__Alloprevotella; s__sp._oral_taxon_473
otu58386	13.2083	13.4375	k__Bacteria; p__Firmicutes; c__Clostridia; o__Clostridiales; f__Veillonellaceae; g__Veillonella; s__atypica_oral_taxon_524
otu59205	13.9583	14.1667	k__Bacteria; p__Firmicutes; c__Bacilli; o__Lactobacillales; f__Streptococcaceae; g__Streptococcus; s__sp._oral_taxon_071
otu5870	12.5	13.125	k__Bacteria; p__Proteobacteria; c__Gammaproteobacteria; o__Pasteurellales; f__Pasteurellaceae; g__Haemophilus; s__sp._oral_taxon_908
otu37264	12.8125	14.9792	k__Bacteria; p__Actinobacteria; c__Actinobacteria; o__Actinomycetales; f__Corynebacteriaceae; g__Corynebacterium; s__matruchotii_oral_taxon_666
otu21631	12.3958	14.8958	k__Bacteria; p__Proteobacteria; c__Betaproteobacteria; o__Neisseriales; f__Neisseriaceae; g__Neisseria; s__subflava_oral_taxon_476
otu22586	13.625	13.2292	k__Bacteria; p__Proteobacteria; c__Gammaproteobacteria; o__Pasteurellales; f__Pasteurellaceae; g__Haemophilus; s__sp._oral_taxon_908
otu40043	12.2917	16.0417	k__Bacteria; p__Actinobacteria; c__Actinobacteria; o__Actinomycetales; f__Actinomycetaceae; g__Actinobaculum; s__sp._oral_taxon_183
otu13425	12.9375	14.1458	k__Bacteria; p__Firmicutes; c__Bacilli; o__Lactobacillales; f__Carnobacteriaceae; g__Granulicatella; s__adiacens_[para-adiacens]_oral_taxon_534
otu13021	14.375	12.25	k__Bacteria; p__Proteobacteria; c__Gammaproteobacteria; o__Pasteurellales; f__Pasteurellaceae; g__Terrahaemophilus; s__aromaticivorans_oral_taxon_826
otu44832	14.875	11.4583	k__Bacteria; p__Firmicutes; c__Bacilli; o__Lactobacillales; f__Streptococcaceae; g__Streptococcus; s__mitis_oral_taxon_677
otu15844	14.5417	11.875	k__Bacteria; p__Bacteroidetes; c__Flavobacteria; o__Flavobacteriales; f__Flavobacteriaceae; g__Capnocytophaga; s__sputigena_oral_taxon_775
otu29252	13.0208	13.625	k__Bacteria; p__Proteobacteria; c__Betaproteobacteria; o__Neisseriales; f__Neisseriaceae; g__Neisseria; s__mucosa_oral_taxon_682
otu30503	12.9375	12.3542	k__Bacteria; p__Proteobacteria; c__Gammaproteobacteria; o__Pasteurellales; f__Pasteurellaceae; g__Haemophilus; s__sp._oral_taxon_036
otu47654	14.4375	10.7708	k__Bacteria; p__Firmicutes; c__Bacilli; o__Lactobacillales; f__Streptococcaceae; g__Streptococcus; s__infantis_oral_taxon_638
otu7759	12.4792	13.7083	k__Bacteria; p__Proteobacteria; c__Betaproteobacteria; o__Burkholderiales; f__Burkholderiaceae; g__Lautropia; s__mirabilis_oral_taxon_022
otu38014	13.375	11.8125	k__Bacteria; p__Firmicutes; c__Bacilli; o__Lactobacillales; f__Streptococcaceae; g__Streptococcus; s__sp._oral_taxon_071
otu38869	20.2083	7.54167	k__Bacteria; p__Proteobacteria; c__Gammaproteobacteria; o__Pasteurellales; f__Pasteurellaceae; g__Haemophilus; s__sp._oral_taxon_035
otu20429	11.8125	13.1875	k__Bacteria; p__Firmicutes; c__Clostridia; o__Clostridiales; f__Veillonellaceae; g__Veillonella; s__dispar_oral_taxon_160
otu58598	11.9167	13.5208	k__Bacteria; p__Firmicutes; c__Bacilli; o__Lactobacillales; f__Streptococcaceae; g__Streptococcus; s__gordonii_oral_taxon_622
otu32001	10.0833	15.8333	k__Bacteria; p__Proteobacteria; c__Betaproteobacteria; o__Neisseriales; f__Neisseriaceae; g__Neisseria; s__oralis_oral_taxon_014
otu35828	13.7292	11.2708	k__Bacteria; p__Firmicutes; c__Bacilli; o__Lactobacillales; f__Streptococcaceae; g__Streptococcus; s__mitis_oral_taxon_677
otu46610	11.625	12.8333	k__Bacteria; p__Proteobacteria; c__Betaproteobacteria; o__Neisseriales; f__Neisseriaceae; g__Neisseria; s__mucosa_oral_taxon_682
otu33932	11.2292	13.0625	k__Bacteria; p__Bacteroidetes; c__Bacteroides; o__Bacteroidales; f__Porphyromonadaceae; g__Porphyromonas; s__sp._oral_taxon_279
otu13205	16.4167	9.27083	k__Bacteria; p__Bacteroidetes; c__Flavobacteria; o__Flavobacteriales; f__Flavobacteriaceae; g__Capnocytophaga; s__gingivalis_oral_taxon_337
otu15233	12.2083	11.7708	k__Bacteria; p__Firmicutes; c__Bacilli; o__Lactobacillales; f__Carnobacteriaceae; g__Granulicatella; s__elegans_oral_taxon_596
otu11312	12.4375	12.0208	k__Bacteria; p__Bacteroidetes; c__Flavobacteria; o__Flavobacteriales; f__Flavobacteriaceae; g__Capnocytophaga; s__granulosa_oral_taxon_325
otu23531	12.1458	11.3333	k__Bacteria; p__Firmicutes; c__Bacilli; o__Bacillales; f__Staphylococcaceae; g__Gemella; s__sanguinis_oral_taxon_757
otu45310	9.08333	13.4583	k__Bacteria; p__Proteobacteria; c__Betaproteobacteria; o__Neisseriales; f__Neisseriaceae; g__Neisseria; s__oralis_oral_taxon_014
otu17623	13.9583	9.08333	k__Bacteria; p__Proteobacteria; c__Gammaproteobacteria; o__Pasteurellales; f__Pasteurellaceae; g__Terrahaemophilus; s__aromaticivorans_oral_taxon_826
otu2236	9.60417	14.6875	k__Bacteria; p__Proteobacteria; c__Gammaproteobacteria; o__Pasteurellales; f__Pasteurellaceae; g__Haemophilus; s__sp._oral_taxon_035
otu40728	13	11.125	k__Bacteria; p__Proteobacteria; c__Betaproteobacteria; o__Neisseriales; f__Neisseriaceae; g__Neisseria; s__mucosa_oral_taxon_682
otu43055	12.4375	10.6458	k__Bacteria; p__Firmicutes; c__Bacilli; o__Lactobacillales; f__Carnobacteriaceae; g__Granulicatella; s__elegans_oral_taxon_596
otu8230	12.8333	11.5417	k__Bacteria; p__Proteobacteria; c__Betaproteobacteria; o__Burkholderiales; f__Burkholderiaceae; g__Lautropia; s__mirabilis_oral_taxon_022
otu26744	10.1667	14.4583	k__Bacteria; p__Fusobacteria; c__Fusobacteria; o__Fusobacteriales; f__Leptotrichiaceae; g__Leptotrichia; s__sp._oral_taxon_217
otu18568	12.2708	11.0417	k__Bacteria; p__Proteobacteria; c__Gammaproteobacteria; o__Pasteurellales; f__Pasteurellaceae; g__Haemophilus; s__sp._oral_taxon_908
otu7554	11.9792	12.0833	k__Bacteria; p__Proteobacteria; c__Betaproteobacteria; o__Burkholderiales; f__Burkholderiaceae; g__Lautropia; s__mirabilis_oral_taxon_022
otu25235	9.4375	14.625	k__Bacteria; p__Firmicutes; c__Bacilli; o__Lactobacillales; f__Streptococcaceae; g__Streptococcus; s__cristatus_oral_taxon_578
otu16675	12.3125	11.1458	k__Bacteria; p__Firmicutes; c__Bacilli; o__Lactobacillales; f__Streptococcaceae; g__Streptococcus; s__infantis_oral_taxon_638
otu29040	10.9375	12.9375	k__Bacteria; p__Actinobacteria; c__Actinobacteria; o__Actinomycetales; f__Corynebacteriaceae; g__Corynebacterium; s__matruchotii_oral_taxon_666
otu34157	11	14.1042	k__Bacteria; p__Fusobacteria; c__Fusobacteria; o__Fusobacteriales; f__Leptotrichiaceae; g__Sneathia; s__amnionii_oral_taxon_844
otu40790	10.9792	12.5417	k__Bacteria; p__Proteobacteria; c__Betaproteobacteria; o__Burkholderiales; f__Burkholderiaceae; g__Lautropia; s__mirabilis_oral_taxon_022
otu9379	11.8125	11.2917	k__Bacteria; p__Firmicutes; c__Bacilli; o__Lactobacillales; f__Streptococcaceae; g__Streptococcus; s__infantis_oral_taxon_638
otu54345	10.9792	12.6042	k__Bacteria; p__Proteobacteria; c__Gammaproteobacteria; o__Pasteurellales; f__Pasteurellaceae; g__Aggregatibacter; s__sp._oral_taxon_898
otu11335	10.2917	12.625	k__Bacteria; p__Fusobacteria; c__Fusobacteria; o__Fusobacteriales; f__Fusobacteriaceae; g__Fusobacterium; s__nucleatum_ss_polymorphum_oral_taxon_202
otu45535	12.6042	10.1667	k__Bacteria; p__Firmicutes; c__Bacilli; o__Lactobacillales; f__Carnobacteriaceae; g__Granulicatella; s__elegans_oral_taxon_596
otu13529	11.5833	10.625	k__Bacteria; p__Proteobacteria; c__Betaproteobacteria; o__Neisseriales; f__Neisseriaceae; g__Neisseria; s__mucosa_oral_taxon_682
otu14089	10.7917	11.5	k__Bacteria; p__Proteobacteria; c__Betaproteobacteria; o__Neisseriales; f__Neisseriaceae; g__Neisseria; s__pharyngis_oral_taxon_729
otu34449	10.4167	12.25	k__Bacteria; p__Firmicutes; c__Bacilli; o__Lactobacillales; f__Streptococcaceae; g__Streptococcus; s__cristatus_oral_taxon_578
otu48205	11.2917	11.0417	k__Bacteria; p__Proteobacteria; c__Betaproteobacteria; o__Neisseriales; f__Neisseriaceae; g__Neisseria; s__subflava_oral_taxon_476
otu46390	13.8958	6.25	k__Bacteria; p__Proteobacteria; c__Gammaproteobacteria; o__Pasteurellales; f__Pasteurellaceae; g__Terrahaemophilus; s__aromaticivorans_oral_taxon_826
otu30671	12.2083	9.41667	k__Bacteria; p__Firmicutes; c__Bacilli; o__Lactobacillales; f__Streptococcaceae; g__Streptococcus; s__mitis_oral_taxon_677
otu15893	7.33333	14.5833	k__Bacteria; p__Proteobacteria; c__Betaproteobacteria; o__Neisseriales; f__Neisseriaceae; g__Neisseria; s__elongata_oral_taxon_598
otu59856	10.6667	10.7708	k__Bacteria; p__Proteobacteria; c__Betaproteobacteria; o__Neisseriales; f__Neisseriaceae; g__Neisseria; s__mucosa_oral_taxon_682
otu57272	10.875	11.1042	k__Bacteria; p__Firmicutes; c__Bacilli; o__Lactobacillales; f__Streptococcaceae; g__Streptococcus; s__sp._oral_taxon_055
otu32396	5.875	17.0625	k__Bacteria; p__Proteobacteria; c__Gammaproteobacteria; o__Pasteurellales; f__Pasteurellaceae; g__Aggregatibacter; s__paraphrophilus_oral_taxon_720
otu32440	12.1042	9.20833	k__Bacteria; p__Firmicutes; c__Bacilli; o__Lactobacillales; f__Streptococcaceae; g__Streptococcus; s__peroris_oral_taxon_728
otu2753	8.85417	13.6042	k__Bacteria; p__Fusobacteria; c__Fusobacteria; o__Fusobacteriales; f__Leptotrichiaceae; g__Leptotrichia; s__sp._oral_taxon_225
otu26609	11.0208	9.14583	k__Bacteria; p__Proteobacteria; c__Gammaproteobacteria; o__Pasteurellales; f__Pasteurellaceae; g__Haemophilus; s__sp._oral_taxon_908
otu16184	12.4167	7.91667	k__Bacteria; p__Proteobacteria; c__Gammaproteobacteria; o__Pasteurellales; f__Pasteurellaceae; g__Haemophilus; s__parainfluenzae_oral_taxon_718
otu33599	11.5	10.1042	k__Bacteria; p__Proteobacteria; c__Betaproteobacteria; o__Neisseriales; f__Neisseriaceae; g__Neisseria; s__pharyngis_oral_taxon_729
otu19349	11.7083	8.89583	k__Bacteria; p__Proteobacteria; c__Betaproteobacteria; o__Burkholderiales; f__Comomonadaceae; g__Delftia; s__acidovorans_oral_taxon_023
otu26824	14.8958	6.125	k__Bacteria; p__Fusobacteria; c__Fusobacteria; o__Fusobacteriales; f__Fusobacteriaceae; g__Fusobacterium; s__periodonticum_oral_taxon_201
otu17595	8.83333	11.75	k__Bacteria; p__Actinobacteria; c__Actinobacteria; o__Actinomycetales; f__Actinomycetaceae; g__Actinomyces; s__sp._oral_taxon_848
otu9311	5.875	15.5208	k__Bacteria; p__Actinobacteria; c__Actinobacteria; o__Actinomycetales; f__Actinomycetaceae; g__Actinomyces; s__sp._oral_taxon_897
otu20009	9.29167	12.1458	k__Bacteria; p__Bacteroidetes; c__Bacteroides; o__Bacteroidales; f__Prevotellaceae; g__Prevotella; s__sp._oral_taxon_317
otu16870	10.9792	9.27083	k__Bacteria; p__Proteobacteria; c__Gammaproteobacteria; o__Pasteurellales; f__Pasteurellaceae; g__Haemophilus; s__sp._oral_taxon_035
otu3003	9.9375	11.2708	k__Bacteria; p__Firmicutes; c__Bacilli; o__Lactobacillales; f__Streptococcaceae; g__Streptococcus; s__infantis_oral_taxon_638
otu19470	12.625	8.29167	k__Bacteria; p__Proteobacteria; c__Betaproteobacteria; o__Neisseriales; f__Neisseriaceae; g__Neisseria; s__subflava_oral_taxon_476
otu39468	18.3333	2.02083	k__Bacteria; p__Bacteroidetes; c__Flavobacteria; o__Flavobacteriales; f__Flavobacteriaceae; g__Capnocytophaga; s__sputigena_oral_taxon_775
otu17263	10.2917	10.25	k__Bacteria; p__Proteobacteria; c__Betaproteobacteria; o__Neisseriales; f__Neisseriaceae; g__Neisseria; s__pharyngis_oral_taxon_729
otu37758	10.3125	9.1875	k__Bacteria; p__Firmicutes; c__Bacilli; o__Bacillales; f__Staphylococcaceae; g__Gemella; s__sanguinis_oral_taxon_757
otu11564	5.875	15.8542	k__Bacteria; p__Proteobacteria; c__Betaproteobacteria; o__Neisseriales; f__Neisseriaceae; g__Neisseria; s__mucosa_oral_taxon_682
otu21048	9.64583	10.4167	k__Bacteria; p__Proteobacteria; c__Gammaproteobacteria; o__Pasteurellales; f__Pasteurellaceae; g__Haemophilus; s__parainfluenzae_oral_taxon_718
otu24388	8.3125	11.8958	k__Bacteria; p__Proteobacteria; c__Betaproteobacteria; o__Neisseriales; f__Neisseriaceae; g__Neisseria; s__subflava_oral_taxon_476
otu13792	11.1042	8.14583	k__Bacteria; p__Proteobacteria; c__Gammaproteobacteria; o__Pasteurellales; f__Pasteurellaceae; g__Haemophilus; s__sp._oral_taxon_035
otu38638	10.1875	9.25	k__Bacteria; p__Proteobacteria; c__Betaproteobacteria; o__Neisseriales; f__Neisseriaceae; g__Neisseria; s__pharyngis_oral_taxon_729
otu18914	10.125	9.95833	k__Bacteria; p__Proteobacteria; c__Betaproteobacteria; o__Neisseriales; f__Neisseriaceae; g__Kingella; s__sp._oral_taxon_012
otu4740	9.3125	10.3958	k__Bacteria; p__Proteobacteria; c__Betaproteobacteria; o__Neisseriales; f__Neisseriaceae; g__Neisseria; s__subflava_oral_taxon_476
otu56262	7.70833	12.7917	k__Bacteria; p__Proteobacteria; c__Betaproteobacteria; o__Neisseriales; f__Neisseriaceae; g__Neisseria; s__pharyngis_oral_taxon_729
otu51962	9.6875	8.8125	k__Bacteria; p__Fusobacteria; c__Fusobacteria; o__Fusobacteriales; f__Fusobacteriaceae; g__Fusobacterium; s__periodonticum_oral_taxon_201
otu28334	10.5208	9.16667	k__Bacteria; p__Proteobacteria; c__Betaproteobacteria; o__Neisseriales; f__Neisseriaceae; g__Neisseria; s__subflava_oral_taxon_476
otu4418	10.7917	8.6875	k__Bacteria; p__Actinobacteria; c__Actinobacteria; o__Actinomycetales; f__Corynebacteriaceae; g__Corynebacterium; s__durum_oral_taxon_595
otu32019	10.3333	8.16667	k__Bacteria; p__Fusobacteria; c__Fusobacteria; o__Fusobacteriales; f__Fusobacteriaceae; g__Fusobacterium; s__periodonticum_oral_taxon_201
otu47590	11.7708	8.1875	k__Bacteria; p__Proteobacteria; c__Gammaproteobacteria; o__Pasteurellales; f__Pasteurellaceae; g__Terrahaemophilus; s__aromaticivorans_oral_taxon_826
otu56214	10.9583	8.4375	k__Bacteria; p__Fusobacteria; c__Fusobacteria; o__Fusobacteriales; f__Leptotrichiaceae; g__Leptotrichia; s__sp._oral_taxon_225
otu38145	13.3333	5.41667	k__Bacteria; p__Bacteroidetes; c__Bacteroides; o__Bacteroidales; f__Prevotellaceae; g__Prevotella; s__sp._oral_taxon_299
otu3979	4.27083	14.5	k__Bacteria; p__Bacteroidetes; c__Bacteroides; o__Bacteroidales; f__Prevotellaceae; g__Prevotella; s__nigrescens_oral_taxon_693
otu14033	11.5417	8	k__Bacteria; p__Bacteroidetes; c__Flavobacteria; o__Flavobacteriales; f__Flavobacteriaceae; g__Capnocytophaga; s__sputigena_oral_taxon_775
otu13911	8	10.1875	k__Bacteria; p__Proteobacteria; c__Gammaproteobacteria; o__Pasteurellales; f__Pasteurellaceae; g__Aggregatibacter; s__sp._oral_taxon_458
otu41593	6.8125	12.0833	k__Bacteria; p__Proteobacteria; c__Gammaproteobacteria; o__Pasteurellales; f__Pasteurellaceae; g__Haemophilus; s__parainfluenzae_oral_taxon_718
otu54450	10	7.89583	k__Bacteria; p__Bacteroidetes; c__Bacteroides; o__Bacteroidales; f__Porphyromonadaceae; g__Porphyromonas; s__sp._oral_taxon_279
otu879	8.5	9.625	k__Bacteria; p__Bacteroidetes; c__Bacteroides; o__Bacteroidales; f__Porphyromonadaceae; g__Porphyromonas; s__sp._oral_taxon_279
otu48813	9.875	7.875	k__Bacteria; p__Firmicutes; c__Bacilli; o__Lactobacillales; f__Streptococcaceae; g__Streptococcus; s__sp._oral_taxon_071
otu21760	8.125	10.3542	k__Bacteria; p__Proteobacteria; c__Betaproteobacteria; o__Neisseriales; f__Neisseriaceae; g__Kingella; s__oralis_oral_taxon_706
otu38079	8.83333	9.77083	k__Bacteria; p__Proteobacteria; c__Betaproteobacteria; o__Neisseriales; f__Neisseriaceae; g__Neisseria; s__subflava_oral_taxon_476
otu50760	2.5625	13.1042	k__Bacteria; p__Proteobacteria; c__Betaproteobacteria; o__Neisseriales; f__Neisseriaceae; g__Neisseria; s__subflava_oral_taxon_476
otu30513	9.04167	8.8125	k__Bacteria; p__Proteobacteria; c__Betaproteobacteria; o__Neisseriales; f__Neisseriaceae; g__Neisseria; s__mucosa_oral_taxon_682
otu37507	8.89583	9.58333	k__Bacteria; p__Firmicutes; c__Bacilli; o__Lactobacillales; f__Streptococcaceae; g__Streptococcus; s__gordonii_oral_taxon_622
otu47207	8.70833	8.79167	k__Bacteria; p__Proteobacteria; c__Gammaproteobacteria; o__Pasteurellales; f__Pasteurellaceae; g__Haemophilus; s__sp._oral_taxon_908
otu39477	9.375	8	k__Bacteria; p__Firmicutes; c__Bacilli; o__Lactobacillales; f__Streptococcaceae; g__Streptococcus; s__sp._oral_taxon_071
otu13280	9.5625	8.83333	k__Bacteria; p__Proteobacteria; c__Betaproteobacteria; o__Neisseriales; f__Neisseriaceae; g__Neisseria; s__pharyngis_oral_taxon_729
otu22955	7.54167	11.0208	k__Bacteria; p__Proteobacteria; c__Betaproteobacteria; o__Neisseriales; f__Neisseriaceae; g__Neisseria; s__subflava_oral_taxon_476
otu57824	9.625	7.875	k__Bacteria; p__Actinobacteria; c__Actinobacteria; o__Actinomycetales; f__Actinomycetaceae; g__Actinomyces; s__sp._oral_taxon_171
otu1695	8.625	9	k__Bacteria; p__Firmicutes; c__Bacilli; o__Lactobacillales; f__Streptococcaceae; g__Streptococcus; s__infantis_oral_taxon_638
otu24476	8.875	8.64583	k__Bacteria; p__Firmicutes; c__Bacilli; o__Lactobacillales; f__Streptococcaceae; g__Streptococcus; s__peroris_oral_taxon_728
otu53391	9.89583	7.02083	k__Bacteria; p__Firmicutes; c__Bacilli; o__Lactobacillales; f__Carnobacteriaceae; g__Granulicatella; s__elegans_oral_taxon_596
otu8062	7.4375	10.375	k__Bacteria; p__Firmicutes; c__Bacilli; o__Lactobacillales; f__Streptococcaceae; g__Streptococcus; s__mitis_oral_taxon_677
otu47749	5.9375	12.1458	k__Bacteria; p__Bacteroidetes; c__Bacteroides; o__Bacteroidales; f__Prevotellaceae; g__Prevotella; s__sp._oral_taxon_317
otu47578	9.5625	7.85417	k__Bacteria; p__Proteobacteria; c__Gammaproteobacteria; o__Pasteurellales; f__Pasteurellaceae; g__Haemophilus; s__sp._oral_taxon_035
otu7425	8.08333	9.20833	k__Bacteria; p__Actinobacteria; c__Actinobacteria; o__Actinomycetales; f__Corynebacteriaceae; g__Corynebacterium; s__matruchotii_oral_taxon_666
otu6101	9	7.9375	k__Bacteria; p__Proteobacteria; c__Betaproteobacteria; o__Neisseriales; f__Neisseriaceae; g__Neisseria; s__subflava_oral_taxon_476
otu43985	8.875	8.70833	k__Bacteria; p__Bacteroidetes; c__Flavobacteria; o__Flavobacteriales; f__Flavobacteriaceae; g__Capnocytophaga; s__gingivalis_oral_taxon_337
otu5200	5.77083	10.5833	k__Bacteria; p__Proteobacteria; c__Gammaproteobacteria; o__Pasteurellales; f__Pasteurellaceae; g__Aggregatibacter; s__sp._oral_taxon_458
otu30001	7.91667	8.52083	k__Bacteria; p__Bacteroidetes; c__Bacteroides; o__Bacteroidales; f__Porphyromonadaceae; g__Porphyromonas; s__sp._oral_taxon_279
otu42858	9.375	7.1875	k__Bacteria; p__Actinobacteria; c__Actinobacteria; o__Actinomycetales; f__Actinomycetaceae; g__Actinomyces; s__radicidentis_oral_taxon_746
otu57439	4.75	11.5833	k__Bacteria; p__Firmicutes; c__Clostridia; o__Clostridiales; f__Lachnospiraceae_[XIVa]; g__Lachnospiraceae_[G-3]; s__sp._oral_taxon_100
otu58992	8.95833	8.10417	k__Bacteria; p__Firmicutes; c__Bacilli; o__Lactobacillales; f__Streptococcaceae; g__Streptococcus; s__peroris_oral_taxon_728
otu9517	5.9375	11.0417	k__Bacteria; p__Actinobacteria; c__Actinobacteria; o__Actinomycetales; f__Actinomycetaceae; g__Actinomyces; s__sp._oral_taxon_877
otu29987	8.35417	7.95833	k__Bacteria; p__Bacteroidetes; c__Bacteroides; o__Bacteroidales; f__Prevotellaceae; g__Alloprevotella; s__sp._oral_taxon_912
otu26007	7.54167	8.91667	k__Bacteria; p__Firmicutes; c__Bacilli; o__Lactobacillales; f__Streptococcaceae; g__Streptococcus; s__cristatus_oral_taxon_578
otu29288	10.8958	4.25	k__Bacteria; p__Bacteroidetes; c__Bacteroides; o__Bacteroidales; f__Prevotellaceae; g__Alloprevotella; s__sp._oral_taxon_473
otu53395	10.4375	4.77083	k__Bacteria; p__Bacteroidetes; c__Bacteroides; o__Bacteroidales; f__Prevotellaceae; g__Alloprevotella; s__sp._oral_taxon_473
otu24152	9.72917	6.27083	k__Bacteria; p__Proteobacteria; c__Betaproteobacteria; o__Neisseriales; f__Neisseriaceae; g__Neisseria; s__sicca_oral_taxon_764
otu54925	7.5625	8.41667	k__Bacteria; p__Bacteroidetes; c__Bacteroides; o__Bacteroidales; f__Porphyromonadaceae; g__Porphyromonas; s__sp._oral_taxon_279
otu5622	8.3125	7.97917	k__Bacteria; p__Proteobacteria; c__Betaproteobacteria; o__Burkholderiales; f__Burkholderiaceae; g__Lautropia; s__mirabilis_oral_taxon_022
otu18560	8.02083	8.375	k__Bacteria; p__Proteobacteria; c__Betaproteobacteria; o__Neisseriales; f__Neisseriaceae; g__Kingella; s__denitrificans_oral_taxon_582
otu40375	7.83333	9.72917	k__Bacteria; p__Fusobacteria; c__Fusobacteria; o__Fusobacteriales; f__Leptotrichiaceae; g__Leptotrichiaceae_[G-1]; s__sp._oral_taxon_210
otu39809	6.54167	9.375	k__Bacteria; p__Proteobacteria; c__Gammaproteobacteria; o__Pasteurellales; f__Pasteurellaceae; g__Haemophilus; s__sp._oral_taxon_035
otu48670	7.8125	7.8125	k__Bacteria; p__Proteobacteria; c__Betaproteobacteria; o__Neisseriales; f__Neisseriaceae; g__Neisseria; s__mucosa_oral_taxon_682
otu16493	8.72917	6.875	k__Bacteria; p__Proteobacteria; c__Gammaproteobacteria; o__Pasteurellales; f__Pasteurellaceae; g__Terrahaemophilus; s__aromaticivorans_oral_taxon_826
otu47702	8.29167	7.54167	k__Bacteria; p__Firmicutes; c__Bacilli; o__Lactobacillales; f__Streptococcaceae; g__Streptococcus; s__sanguinis_oral_taxon_758
otu55408	13.5833	1.75	k__Bacteria; p__Bacteroidetes; c__Bacteroides; o__Bacteroidales; f__Prevotellaceae; g__Alloprevotella; s__sp._oral_taxon_473
otu5924	8.35417	7.25	k__Bacteria; p__Firmicutes; c__Bacilli; o__Bacillales; f__Staphylococcaceae; g__Gemella; s__sanguinis_oral_taxon_757
otu29683	10.0833	4.54167	k__Bacteria; p__Firmicutes; c__Bacilli; o__Lactobacillales; f__Streptococcaceae; g__Streptococcus; s__peroris_oral_taxon_728
otu43888	8.9375	6.72917	k__Bacteria; p__Proteobacteria; c__Gammaproteobacteria; o__Pasteurellales; f__Pasteurellaceae; g__Terrahaemophilus; s__aromaticivorans_oral_taxon_826
otu10099	10.9792	4.52083	k__Bacteria; p__Proteobacteria; c__Gammaproteobacteria; o__Pasteurellales; f__Pasteurellaceae; g__Haemophilus; s__sp._oral_taxon_035
otu37763	8.64583	7.52083	k__Bacteria; p__Bacteroidetes; c__Flavobacteria; o__Flavobacteriales; f__Flavobacteriaceae; g__Bergeyella; s__sp._oral_taxon_322
otu10366	9.58333	6.25	k__Bacteria; p__Actinobacteria; c__Actinobacteria; o__Actinomycetales; f__Actinomycetaceae; g__Actinomyces; s__sp._oral_taxon_172
otu36797	7.91667	9.1875	k__Bacteria; p__Fusobacteria; c__Fusobacteria; o__Fusobacteriales; f__Leptotrichiaceae; g__Leptotrichiaceae_[G-1]; s__sp._oral_taxon_210
otu27770	7.08333	8.4375	k__Bacteria; p__Firmicutes; c__Bacilli; o__Lactobacillales; f__Streptococcaceae; g__Streptococcus; s__cristatus_oral_taxon_578
otu14799	7.47917	7.5	k__Bacteria; p__Firmicutes; c__Bacilli; o__Lactobacillales; f__Streptococcaceae; g__Streptococcus; s__peroris_oral_taxon_728
otu50874	5.77083	8.79167	k__Bacteria; p__Bacteroidetes; c__Bacteroides; o__Bacteroidales; f__Prevotellaceae; g__Alloprevotella; s__sp._oral_taxon_473
otu39603	7.6875	7.70833	k__Bacteria; p__Proteobacteria; c__Betaproteobacteria; o__Neisseriales; f__Neisseriaceae; g__Neisseria; s__oralis_oral_taxon_014
otu56106	8.0625	6.60417	k__Bacteria; p__Proteobacteria; c__Gammaproteobacteria; o__Pasteurellales; f__Pasteurellaceae; g__Haemophilus; s__sp._oral_taxon_035
otu32639	7.97917	7.125	k__Bacteria; p__Proteobacteria; c__Gammaproteobacteria; o__Pasteurellales; f__Pasteurellaceae; g__Terrahaemophilus; s__aromaticivorans_oral_taxon_826
otu27130	9.54167	5.83333	k__Bacteria; p__Proteobacteria; c__Betaproteobacteria; o__Neisseriales; f__Neisseriaceae; g__Neisseria; s__subflava_oral_taxon_476
otu3531	9.625	4.89583	k__Bacteria; p__Proteobacteria; c__Gammaproteobacteria; o__Pasteurellales; f__Pasteurellaceae; g__Haemophilus; s__parainfluenzae_oral_taxon_718
otu52002	7.8125	7.97917	k__Bacteria; p__Proteobacteria; c__Betaproteobacteria; o__Burkholderiales; f__Burkholderiaceae; g__Lautropia; s__mirabilis_oral_taxon_022
otu30418	7.75	7.27083	k__Bacteria; p__Firmicutes; c__Bacilli; o__Lactobacillales; f__Streptococcaceae; g__Streptococcus; s__sp._oral_taxon_071
otu54823	3.60417	11.3125	k__Bacteria; p__Bacteroidetes; c__Bacteroides; o__Bacteroidales; f__Prevotellaceae; g__Alloprevotella; s__sp._oral_taxon_473
otu12962	7.54167	7.8125	k__Bacteria; p__Proteobacteria; c__Betaproteobacteria; o__Neisseriales; f__Neisseriaceae; g__Neisseria; s__subflava_oral_taxon_476
otu52187	3.16667	11.3542	k__Bacteria; p__Fusobacteria; c__Fusobacteria; o__Fusobacteriales; f__Leptotrichiaceae; g__Leptotrichia; s__sp._oral_taxon_909
otu49828	7.25	8.0625	k__Bacteria; p__Firmicutes; c__Bacilli; o__Lactobacillales; f__Streptococcaceae; g__Streptococcus; s__gordonii_oral_taxon_622
otu35207	9.1875	5.4375	k__Bacteria; p__Firmicutes; c__Bacilli; o__Lactobacillales; f__Streptococcaceae; g__Streptococcus; s__infantis_oral_taxon_638
otu36376	6.08333	8.89583	k__Bacteria; p__Proteobacteria; c__Gammaproteobacteria; o__Pasteurellales; f__Pasteurellaceae; g__Haemophilus; s__parainfluenzae_oral_taxon_718
otu19515	7.10417	7.52083	k__Bacteria; p__Firmicutes; c__Bacilli; o__Bacillales; f__Staphylococcaceae; g__Gemella; s__sanguinis_oral_taxon_757
otu34602	7.29167	7.14583	k__Bacteria; p__Bacteroidetes; c__Bacteroides; o__Bacteroidales; f__Porphyromonadaceae; g__Porphyromonas; s__sp._oral_taxon_279
otu54698	4.54167	11.0417	k__Bacteria; p__Bacteroidetes; c__Bacteroides; o__Bacteroidales; f__Prevotellaceae; g__Prevotella; s__sp._oral_taxon_317
otu55661	7.14583	9.60417	k__Bacteria; p__Bacteroidetes; c__Flavobacteria; o__Flavobacteriales; f__Flavobacteriaceae; g__Capnocytophaga; s__sp._oral_taxon_863
otu49493	5.875	8.54167	k__Bacteria; p__Bacteroidetes; c__Flavobacteria; o__Flavobacteriales; f__Flavobacteriaceae; g__Capnocytophaga; s__leadbetteri_oral_taxon_329
otu49284	12.6458	0.0833333	k__Bacteria; p__Proteobacteria; c__Betaproteobacteria; o__Neisseriales; f__Neisseriaceae; g__Kingella; s__kingae_oral_taxon_646
otu26122	10	1.08333	k__Bacteria; p__Bacteroidetes; c__Bacteroides; o__Bacteroidales; f__Prevotellaceae; g__Alloprevotella; s__sp._oral_taxon_473
otu17551	5.45833	7.8125	k__Bacteria; p__Bacteroidetes; c__Bacteroides; o__Bacteroidales; f__Prevotellaceae; g__Alloprevotella; s__sp._oral_taxon_473
otu35973	6.91667	7.875	k__Bacteria; p__Actinobacteria; c__Actinobacteria; o__Actinomycetales; f__Actinomycetaceae; g__Actinomyces; s__sp._oral_taxon_171
otu5606	7.04167	7.14583	k__Bacteria; p__Fusobacteria; c__Fusobacteria; o__Fusobacteriales; f__Fusobacteriaceae; g__Fusobacterium; s__periodonticum_oral_taxon_201
otu51465	6.97917	6.97917	k__Bacteria; p__Firmicutes; c__Clostridia; o__Clostridiales; f__Veillonellaceae; g__Veillonella; s__sp._oral_taxon_780
otu34399	8.25	6.125	k__Bacteria; p__Firmicutes; c__Bacilli; o__Lactobacillales; f__Streptococcaceae; g__Streptococcus; s__mitis_oral_taxon_677
otu44983	4.1875	9.79167	k__Bacteria; p__Actinobacteria; c__Actinobacteria; o__Actinomycetales; f__Corynebacteriaceae; g__Corynebacterium; s__matruchotii_oral_taxon_666
otu59460	7.79167	6.79167	k__Bacteria; p__Proteobacteria; c__Betaproteobacteria; o__Neisseriales; f__Neisseriaceae; g__Neisseria; s__elongata_oral_taxon_598
otu33287	7.83333	4.58333	k__Bacteria; p__Firmicutes; c__Bacilli; o__Lactobacillales; f__Streptococcaceae; g__Streptococcus; s__infantis_oral_taxon_638
otu52822	7	7.4375	k__Bacteria; p__Actinobacteria; c__Actinobacteria; o__Actinomycetales; f__Propionibacteriaceae; g__Propionibacterium; s__propionicum_oral_taxon_739
otu42882	7.5625	6.5625	k__Bacteria; p__Firmicutes; c__Bacilli; o__Lactobacillales; f__Streptococcaceae; g__Streptococcus; s__infantis_oral_taxon_638
otu27019	2.60417	10.1458	k__Bacteria; p__Bacteroidetes; c__Flavobacteria; o__Flavobacteriales; f__Flavobacteriaceae; g__Capnocytophaga; s__sp._oral_taxon_332
otu15703	9.02083	5.3125	k__Bacteria; p__Bacteroidetes; c__Bacteroides; o__Bacteroidales; f__Porphyromonadaceae; g__Porphyromonas; s__sp._oral_taxon_279
otu13441	8.14583	5.5	k__Bacteria; p__Proteobacteria; c__Gammaproteobacteria; o__Pasteurellales; f__Pasteurellaceae; g__Terrahaemophilus; s__aromaticivorans_oral_taxon_826
otu52633	7.04167	7.35417	k__Bacteria; p__Proteobacteria; c__Betaproteobacteria; o__Neisseriales; f__Neisseriaceae; g__Neisseria; s__subflava_oral_taxon_476
otu9252	7.39583	6.8125	k__Bacteria; p__Proteobacteria; c__Betaproteobacteria; o__Neisseriales; f__Neisseriaceae; g__Neisseria; s__subflava_oral_taxon_476
otu24863	5.83333	7.16667	k__Bacteria; p__Fusobacteria; c__Fusobacteria; o__Fusobacteriales; f__Fusobacteriaceae; g__Fusobacterium; s__periodonticum_oral_taxon_201
otu55980	6.41667	7.20833	k__Bacteria; p__Proteobacteria; c__Betaproteobacteria; o__Neisseriales; f__Neisseriaceae; g__Neisseria; s__subflava_oral_taxon_476
otu2437	7.70833	6.04167	k__Bacteria; p__Proteobacteria; c__Betaproteobacteria; o__Neisseriales; f__Neisseriaceae; g__Neisseria; s__mucosa_oral_taxon_682
otu36603	5.64583	7.79167	k__Bacteria; p__Proteobacteria; c__Betaproteobacteria; o__Neisseriales; f__Neisseriaceae; g__Neisseria; s__mucosa_oral_taxon_682
otu29073	4.52083	9.16667	k__Bacteria; p__Fusobacteria; c__Fusobacteria; o__Fusobacteriales; f__Leptotrichiaceae; g__Leptotrichia; s__wadei_oral_taxon_222
otu108	6.89583	6.29167	k__Bacteria; p__Bacteroidetes; c__Bacteroides; o__Bacteroidales; f__Porphyromonadaceae; g__Porphyromonas; s__sp._oral_taxon_279
otu7868	7.3125	6.5	k__Bacteria; p__Bacteroidetes; c__Bacteroides; o__Bacteroidales; f__Prevotellaceae; g__Prevotella; s__sp._oral_taxon_317
otu39139	6.64583	6.79167	k__Bacteria; p__Bacteroidetes; c__Bacteroides; o__Bacteroidales; f__Porphyromonadaceae; g__Porphyromonas; s__sp._oral_taxon_279
otu39388	7.27083	5.97917	k__Bacteria; p__Firmicutes; c__Bacilli; o__Bacillales; f__Staphylococcaceae; g__Gemella; s__sanguinis_oral_taxon_757
otu7204	6.35417	7	k__Bacteria; p__Fusobacteria; c__Fusobacteria; o__Fusobacteriales; f__Leptotrichiaceae; g__Leptotrichia; s__buccalis_oral_taxon_563
otu36322	5.27083	8.125	k__Bacteria; p__Firmicutes; c__Clostridia; o__Clostridiales; f__Veillonellaceae; g__Veillonella; s__dispar_oral_taxon_160
otu2994	6.33333	7.125	k__Bacteria; p__Firmicutes; c__Bacilli; o__Lactobacillales; f__Streptococcaceae; g__Streptococcus; s__mitis_oral_taxon_677
otu4552	3.29167	10.2292	k__Bacteria; p__Fusobacteria; c__Fusobacteria; o__Fusobacteriales; f__Leptotrichiaceae; g__Leptotrichia; s__hofstadii_oral_taxon_224
otu4432	6.97917	6.41667	k__Bacteria; p__Firmicutes; c__Bacilli; o__Lactobacillales; f__Streptococcaceae; g__Streptococcus; s__mitis_oral_taxon_677
otu28480	6.77083	6.1875	k__Bacteria; p__Firmicutes; c__Bacilli; o__Bacillales; f__Staphylococcaceae; g__Gemella; s__sanguinis_oral_taxon_757
otu38005	6.83333	6.39583	k__Bacteria; p__Firmicutes; c__Clostridia; o__Clostridiales; f__Lachnospiraceae_[XIVa]; g__Lachnoanaerobaculum; s__umeaense_oral_taxon_107
otu21689	5.20833	8.58333	k__Bacteria; p__Proteobacteria; c__Betaproteobacteria; o__Neisseriales; f__Neisseriaceae; g__Neisseria; s__pharyngis_oral_taxon_729
otu15687	9.70833	3.52083	k__Bacteria; p__Fusobacteria; c__Fusobacteria; o__Fusobacteriales; f__Fusobacteriaceae; g__Fusobacterium; s__periodonticum_oral_taxon_201
otu4413	7.83333	5.95833	k__Bacteria; p__Proteobacteria; c__Betaproteobacteria; o__Neisseriales; f__Neisseriaceae; g__Kingella; s__kingae_oral_taxon_646
otu11368	8.72917	3.5	k__Bacteria; p__Bacteroidetes; c__Bacteroides; o__Bacteroidales; f__Prevotellaceae; g__Alloprevotella; s__sp._oral_taxon_473
otu12707	7.60417	5.45833	k__Bacteria; p__Proteobacteria; c__Gammaproteobacteria; o__Pasteurellales; f__Pasteurellaceae; g__Haemophilus; s__sp._oral_taxon_035
otu16548	4.91667	8.45833	k__Bacteria; p__Proteobacteria; c__Epsilonproteobacteria; o__Campylobacterales; f__Campylobacteraceae; g__Campylobacter; s__concisus_oral_taxon_575
otu56604	6.14583	6.91667	k__Bacteria; p__Proteobacteria; c__Betaproteobacteria; o__Burkholderiales; f__Burkholderiaceae; g__Lautropia; s__mirabilis_oral_taxon_022
otu33772	8.02083	5.10417	k__Bacteria; p__Actinobacteria; c__Actinobacteria; o__Actinomycetales; f__Micrococcaceae; g__Rothia; s__aeria_oral_taxon_188
otu17072	5.72917	7.89583	k__Bacteria; p__Proteobacteria; c__Gammaproteobacteria; o__Pasteurellales; f__Pasteurellaceae; g__Haemophilus; s__parainfluenzae_oral_taxon_718
otu1577	5.39583	7.08333	k__Bacteria; p__Proteobacteria; c__Gammaproteobacteria; o__Pasteurellales; f__Pasteurellaceae; g__Haemophilus; s__parainfluenzae_oral_taxon_718
otu12042	5.91667	7.3125	k__Bacteria; p__Bacteroidetes; c__Bacteroides; o__Bacteroidales; f__Prevotellaceae; g__Prevotella; s__sp._oral_taxon_317
otu17483	8.45833	4	k__Bacteria; p__Proteobacteria; c__Betaproteobacteria; o__Burkholderiales; f__Burkholderiaceae; g__Lautropia; s__mirabilis_oral_taxon_022
otu52209	4.97917	7.52083	k__Bacteria; p__Firmicutes; c__Bacilli; o__Lactobacillales; f__Streptococcaceae; g__Streptococcus; s__vestibularis_oral_taxon_021
otu19141	6.625	4.79167	k__Bacteria; p__Bacteroidetes; c__Bacteroides; o__Bacteroidales; f__Prevotellaceae; g__Prevotella; s__sp._oral_taxon_299
otu17784	5.64583	7.02083	k__Bacteria; p__Proteobacteria; c__Gammaproteobacteria; o__Pasteurellales; f__Pasteurellaceae; g__Haemophilus; s__sp._oral_taxon_908
otu2534	6.9375	5.85417	k__Bacteria; p__Actinobacteria; c__Actinobacteria; o__Actinomycetales; f__Actinomycetaceae; g__Actinomyces; s__sp._oral_taxon_171
otu2795	8.79167	5.125	k__Bacteria; p__Proteobacteria; c__Gammaproteobacteria; o__Pasteurellales; f__Pasteurellaceae; g__Haemophilus; s__parainfluenzae_oral_taxon_718
otu776	4.8125	7.4375	k__Bacteria; p__Firmicutes; c__Bacilli; o__Lactobacillales; f__Streptococcaceae; g__Streptococcus; s__mitis_oral_taxon_677
otu49740	5.60417	7.79167	k__Bacteria; p__Proteobacteria; c__Betaproteobacteria; o__Burkholderiales; f__Burkholderiaceae; g__Lautropia; s__mirabilis_oral_taxon_022
otu53604	9.39583	4.04167	k__Bacteria; p__Bacteroidetes; c__Flavobacteria; o__Flavobacteriales; f__Flavobacteriaceae; g__Capnocytophaga; s__gingivalis_oral_taxon_337
otu12693	6.70833	6.27083	k__Bacteria; p__Firmicutes; c__Bacilli; o__Lactobacillales; f__Aerococcaceae; g__Abiotrophia; s__defectiva_oral_taxon_389
otu34558	6.97917	5.3125	k__Bacteria; p__Firmicutes; c__Bacilli; o__Lactobacillales; f__Carnobacteriaceae; g__Granulicatella; s__elegans_oral_taxon_596
otu22241	6.10417	6.6875	k__Bacteria; p__Proteobacteria; c__Betaproteobacteria; o__Neisseriales; f__Neisseriaceae; g__Neisseria; s__mucosa_oral_taxon_682
otu26295	3.04167	8.875	k__Bacteria; p__Bacteroidetes; c__Bacteroides; o__Bacteroidales; f__Prevotellaceae; g__Alloprevotella; s__sp._oral_taxon_473
otu27356	5.79167	6.77083	k__Bacteria; p__Actinobacteria; c__Actinobacteria; o__Actinomycetales; f__Corynebacteriaceae; g__Corynebacterium; s__matruchotii_oral_taxon_666
otu32870	4.5	7.97917	k__Bacteria; p__Fusobacteria; c__Fusobacteria; o__Fusobacteriales; f__Leptotrichiaceae; g__Leptotrichia; s__buccalis_oral_taxon_563
otu33046	6.10417	6.3125	k__Bacteria; p__Bacteroidetes; c__Bacteroides; o__Bacteroidales; f__Porphyromonadaceae; g__Porphyromonas; s__sp._oral_taxon_279
otu33840	4.10417	8.85417	k__Bacteria; p__Proteobacteria; c__Betaproteobacteria; o__Neisseriales; f__Neisseriaceae; g__Neisseria; s__oralis_oral_taxon_014
otu25302	5.4375	7.41667	k__Bacteria; p__Proteobacteria; c__Epsilonproteobacteria; o__Campylobacterales; f__Campylobacteraceae; g__Campylobacter; s__showae_oral_taxon_763
otu51272	5.9375	5.58333	k__Bacteria; p__Fusobacteria; c__Fusobacteria; o__Fusobacteriales; f__Fusobacteriaceae; g__Fusobacterium; s__periodonticum_oral_taxon_201
otu3880	6.02083	6.5	k__Bacteria; p__Proteobacteria; c__Betaproteobacteria; o__Burkholderiales; f__Burkholderiaceae; g__Lautropia; s__mirabilis_oral_taxon_022
otu57459	8.27083	2.89583	k__Bacteria; p__Firmicutes; c__Bacilli; o__Lactobacillales; f__Streptococcaceae; g__Streptococcus; s__peroris_oral_taxon_728
otu53451	5.85417	6.47917	k__Bacteria; p__Bacteroidetes; c__Bacteroides; o__Bacteroidales; f__Porphyromonadaceae; g__Porphyromonas; s__sp._oral_taxon_279
otu11318	3.1875	9.875	k__Bacteria; p__Actinobacteria; c__Actinobacteria; o__Actinomycetales; f__Actinomycetaceae; g__Actinomyces; s__sp._oral_taxon_414
otu9489	6.91667	5.5625	k__Bacteria; p__Firmicutes; c__Bacilli; o__Lactobacillales; f__Carnobacteriaceae; g__Granulicatella; s__elegans_oral_taxon_596
otu39807	5.35417	7.22917	k__Bacteria; p__Firmicutes; c__Bacilli; o__Lactobacillales; f__Carnobacteriaceae; g__Granulicatella; s__elegans_oral_taxon_596
otu19720	6.66667	4.8125	k__Bacteria; p__Firmicutes; c__Bacilli; o__Bacillales; f__Staphylococcaceae; g__Gemella; s__sanguinis_oral_taxon_757
otu11808	6.22917	5.77083	k__Bacteria; p__Proteobacteria; c__Betaproteobacteria; o__Neisseriales; f__Neisseriaceae; g__Neisseria; s__sp._oral_taxon_018
otu59636	6.54167	5.6875	k__Bacteria; p__Bacteroidetes; c__Bacteroides; o__Bacteroidales; f__Porphyromonadaceae; g__Porphyromonas; s__sp._oral_taxon_279
otu4714	6.33333	5.91667	k__Bacteria; p__Proteobacteria; c__Betaproteobacteria; o__Neisseriales; f__Neisseriaceae; g__Neisseria; s__pharyngis_oral_taxon_729
otu2048	5.58333	6.52083	k__Bacteria; p__Firmicutes; c__Bacilli; o__Lactobacillales; f__Streptococcaceae; g__Streptococcus; s__gordonii_oral_taxon_622
otu45856	5.91667	6.16667	k__Bacteria; p__Firmicutes; c__Bacilli; o__Lactobacillales; f__Streptococcaceae; g__Streptococcus; s__infantis_oral_taxon_638
otu2839	1.52083	10.3542	k__Bacteria; p__Fusobacteria; c__Fusobacteria; o__Fusobacteriales; f__Leptotrichiaceae; g__Leptotrichia; s__sp._oral_taxon_498
otu40522	6.6875	3.39583	k__Bacteria; p__Proteobacteria; c__Betaproteobacteria; o__Neisseriales; f__Neisseriaceae; g__Neisseria; s__mucosa_oral_taxon_682
otu26519	0.0416667	15	k__Bacteria; p__Proteobacteria; c__Betaproteobacteria; o__Neisseriales; f__Neisseriaceae; g__Neisseria; s__subflava_oral_taxon_476
otu1247	8.35417	3.6875	k__Bacteria; p__Proteobacteria; c__Gammaproteobacteria; o__Pasteurellales; f__Pasteurellaceae; g__Haemophilus; s__sp._oral_taxon_035
otu28474	7.5	4.5625	k__Bacteria; p__Firmicutes; c__Bacilli; o__Lactobacillales; f__Streptococcaceae; g__Streptococcus; s__mitis_oral_taxon_677
otu59473	6.1875	5.41667	k__Bacteria; p__Firmicutes; c__Bacilli; o__Lactobacillales; f__Streptococcaceae; g__Streptococcus; s__mitis_oral_taxon_677
otu12814	6.47917	4.6875	k__Bacteria; p__Proteobacteria; c__Betaproteobacteria; o__Neisseriales; f__Neisseriaceae; g__Neisseria; s__mucosa_oral_taxon_682
otu13699	5.0625	6.75	k__Bacteria; p__Proteobacteria; c__Gammaproteobacteria; o__Pasteurellales; f__Pasteurellaceae; g__Haemophilus; s__sp._oral_taxon_035
otu32058	4.95833	7.20833	k__Bacteria; p__Firmicutes; c__Bacilli; o__Lactobacillales; f__Streptococcaceae; g__Streptococcus; s__sp._oral_taxon_065
otu728	11.2083	0.354167	k__Bacteria; p__Proteobacteria; c__Betaproteobacteria; o__Neisseriales; f__Neisseriaceae; g__Kingella; s__denitrificans_oral_taxon_582
otu11253	7.95833	2.27083	k__Bacteria; p__Firmicutes; c__Clostridia; o__Clostridiales; f__Lachnospiraceae_[XIVa]; g__Lachnoanaerobaculum; s__umeaense_oral_taxon_107
otu23960	3.54167	8.20833	k__Bacteria; p__Bacteroidetes; c__Bacteroides; o__Bacteroidales; f__Prevotellaceae; g__Alloprevotella; s__sp._oral_taxon_473
otu23178	5.3125	6.70833	k__Bacteria; p__Proteobacteria; c__Betaproteobacteria; o__Burkholderiales; f__Burkholderiaceae; g__Lautropia; s__mirabilis_oral_taxon_022
otu12619	6.45833	5.60417	k__Bacteria; p__Actinobacteria; c__Actinobacteria; o__Actinomycetales; f__Propionibacteriaceae; g__Propionibacterium; s__sp._oral_taxon_194
otu15650	4.89583	7.14583	k__Bacteria; p__Proteobacteria; c__Betaproteobacteria; o__Neisseriales; f__Neisseriaceae; g__Neisseria; s__pharyngis_oral_taxon_729
otu39413	5.39583	6.5	k__Bacteria; p__Proteobacteria; c__Betaproteobacteria; o__Neisseriales; f__Neisseriaceae; g__Kingella; s__denitrificans_oral_taxon_582
otu20947	4.83333	6.79167	k__Bacteria; p__Actinobacteria; c__Actinobacteria; o__Actinomycetales; f__Actinomycetaceae; g__Actinomyces; s__sp._oral_taxon_171
otu37102	8.1875	2.29167	k__Bacteria; p__Proteobacteria; c__Gammaproteobacteria; o__Pseudomonadales; f__Moraxellaceae; g__Acinetobacter; s__sp._oral_taxon_408
otu6837	5.64583	5.6875	k__Bacteria; p__Proteobacteria; c__Gammaproteobacteria; o__Pasteurellales; f__Pasteurellaceae; g__Haemophilus; s__parainfluenzae_oral_taxon_718
otu20382	6.35417	5.3125	k__Bacteria; p__Firmicutes; c__Bacilli; o__Lactobacillales; f__Streptococcaceae; g__Streptococcus; s__infantis_oral_taxon_638
otu56654	6.89583	5.10417	k__Bacteria; p__Proteobacteria; c__Betaproteobacteria; o__Burkholderiales; f__Burkholderiaceae; g__Lautropia; s__mirabilis_oral_taxon_022
otu19026	5.625	5.33333	k__Bacteria; p__Proteobacteria; c__Betaproteobacteria; o__Burkholderiales; f__Burkholderiaceae; g__Ralstonia; s__sp._oral_taxon_406
otu4146	5.52083	5.66667	k__Bacteria; p__Proteobacteria; c__Betaproteobacteria; o__Neisseriales; f__Neisseriaceae; g__Neisseria; s__mucosa_oral_taxon_682
otu23909	6.14583	5.25	k__Bacteria; p__Firmicutes; c__Bacilli; o__Lactobacillales; f__Streptococcaceae; g__Streptococcus; s__infantis_oral_taxon_638
otu16711	6	4.89583	k__Bacteria; p__Firmicutes; c__Bacilli; o__Bacillales; f__Staphylococcaceae; g__Gemella; s__sanguinis_oral_taxon_757
otu51559	5.04167	6.29167	k__Bacteria; p__Firmicutes; c__Bacilli; o__Lactobacillales; f__Streptococcaceae; g__Streptococcus; s__gordonii_oral_taxon_622
otu656	3.0625	8.5625	k__Bacteria; p__Actinobacteria; c__Actinobacteria; o__Actinomycetales; f__Actinomycetaceae; g__Actinomyces; s__dentalis_oral_taxon_888
otu46167	5.35417	5.58333	k__Bacteria; p__Firmicutes; c__Bacilli; o__Bacillales; f__Staphylococcaceae; g__Gemella; s__sanguinis_oral_taxon_757
otu48453	5.29167	6.16667	k__Bacteria; p__Firmicutes; c__Bacilli; o__Lactobacillales; f__Streptococcaceae; g__Streptococcus; s__cristatus_oral_taxon_578
otu44379	1.66667	11.6667	k__Bacteria; p__Fusobacteria; c__Fusobacteria; o__Fusobacteriales; f__Leptotrichiaceae; g__Leptotrichia; s__sp._oral_taxon_463
otu41363	5.52083	5.4375	k__Bacteria; p__Proteobacteria; c__Betaproteobacteria; o__Neisseriales; f__Neisseriaceae; g__Neisseria; s__mucosa_oral_taxon_682
otu50991	2.66667	8.4375	k__Bacteria; p__Firmicutes; c__Clostridia; o__Clostridiales; f__Veillonellaceae; g__Selenomonas; s__sp._oral_taxon_137
otu51618	5.75	4.64583	k__Bacteria; p__Proteobacteria; c__Betaproteobacteria; o__Neisseriales; f__Neisseriaceae; g__Neisseria; s__mucosa_oral_taxon_682
otu7555	5.625	5.33333	k__Bacteria; p__Proteobacteria; c__Gammaproteobacteria; o__Pseudomonadales; f__Moraxellaceae; g__Moraxella; s__catarrhalis_oral_taxon_833
otu16307	6.20833	4.08333	k__Bacteria; p__Firmicutes; c__Clostridia; o__Clostridiales; f__Veillonellaceae; g__Veillonella; s__sp._oral_taxon_780
otu26080	6.16667	3.875	k__Bacteria; p__Bacteroidetes; c__Bacteroides; o__Bacteroidales; f__Prevotellaceae; g__Alloprevotella; s__sp._oral_taxon_473
otu41276	6.66667	3.89583	k__Bacteria; p__Proteobacteria; c__Gammaproteobacteria; o__Pasteurellales; f__Pasteurellaceae; g__Haemophilus; s__sp._oral_taxon_035
otu11272	3.02083	8.3125	k__Bacteria; p__Fusobacteria; c__Fusobacteria; o__Fusobacteriales; f__Leptotrichiaceae; g__Leptotrichia; s__shahii_oral_taxon_214
otu45994	5.45833	5.33333	k__Bacteria; p__Firmicutes; c__Bacilli; o__Bacillales; f__Staphylococcaceae; g__Gemella; s__sanguinis_oral_taxon_757
otu31758	5.58333	5.125	k__Bacteria; p__Firmicutes; c__Bacilli; o__Lactobacillales; f__Streptococcaceae; g__Streptococcus; s__infantis_oral_taxon_638
otu34939	5.83333	5.08333	k__Bacteria; p__Firmicutes; c__Bacilli; o__Lactobacillales; f__Streptococcaceae; g__Streptococcus; s__infantis_oral_taxon_638
otu52621	5.66667	5.41667	k__Bacteria; p__Actinobacteria; c__Actinobacteria; o__Actinomycetales; f__Actinomycetaceae; g__Actinomyces; s__sp._oral_taxon_171
otu16554	4.4375	6.33333	k__Bacteria; p__Proteobacteria; c__Betaproteobacteria; o__Neisseriales; f__Neisseriaceae; g__Neisseria; s__subflava_oral_taxon_476
otu6160	5.6875	4.5	k__Bacteria; p__Firmicutes; c__Bacilli; o__Bacillales; f__Staphylococcaceae; g__Gemella; s__sanguinis_oral_taxon_757
otu6964	5.66667	5.0625	k__Bacteria; p__Bacteroidetes; c__Bacteroides; o__Bacteroidales; f__Prevotellaceae; g__Prevotella; s__sp._oral_taxon_317
otu13801	5.14583	5.72917	k__Bacteria; p__Firmicutes; c__Bacilli; o__Lactobacillales; f__Streptococcaceae; g__Streptococcus; s__infantis_oral_taxon_638
otu28792	6.04167	4.27083	k__Bacteria; p__Firmicutes; c__Bacilli; o__Lactobacillales; f__Carnobacteriaceae; g__Granulicatella; s__elegans_oral_taxon_596
otu40574	5.95833	4.02083	k__Bacteria; p__Firmicutes; c__Bacilli; o__Lactobacillales; f__Streptococcaceae; g__Streptococcus; s__peroris_oral_taxon_728
otu40264	4.85417	4.83333	k__Bacteria; p__Fusobacteria; c__Fusobacteria; o__Fusobacteriales; f__Fusobacteriaceae; g__Fusobacterium; s__periodonticum_oral_taxon_201
otu2882	5.54167	4.5	k__Bacteria; p__Firmicutes; c__Bacilli; o__Lactobacillales; f__Streptococcaceae; g__Streptococcus; s__infantis_oral_taxon_638
otu37319	5.29167	5.10417	k__Bacteria; p__Proteobacteria; c__Betaproteobacteria; o__Neisseriales; f__Neisseriaceae; g__Neisseria; s__mucosa_oral_taxon_682
otu36200	6.35417	4.20833	k__Bacteria; p__Proteobacteria; c__Betaproteobacteria; o__Neisseriales; f__Neisseriaceae; g__Neisseria; s__elongata_oral_taxon_598
otu28536	4.20833	6.16667	k__Bacteria; p__Fusobacteria; c__Fusobacteria; o__Fusobacteriales; f__Leptotrichiaceae; g__Leptotrichia; s__shahii_oral_taxon_214
otu9029	6.3125	4.16667	k__Bacteria; p__Proteobacteria; c__Betaproteobacteria; o__Neisseriales; f__Neisseriaceae; g__Kingella; s__denitrificans_oral_taxon_582
otu23213	6	4.54167	k__Bacteria; p__Proteobacteria; c__Betaproteobacteria; o__Burkholderiales; f__Burkholderiaceae; g__Lautropia; s__mirabilis_oral_taxon_022
otu55832	4.41667	5.8125	k__Bacteria; p__Proteobacteria; c__Gammaproteobacteria; o__Pasteurellales; f__Pasteurellaceae; g__Haemophilus; s__sp._oral_taxon_908
otu44292	5.45833	4.5625	k__Bacteria; p__Proteobacteria; c__Gammaproteobacteria; o__Pasteurellales; f__Pasteurellaceae; g__Haemophilus; s__parainfluenzae_oral_taxon_718
otu30103	5.5625	5.08333	k__Bacteria; p__Proteobacteria; c__Betaproteobacteria; o__Neisseriales; f__Neisseriaceae; g__Neisseria; s__elongata_oral_taxon_598
otu257	5.125	5.125	k__Bacteria; p__Proteobacteria; c__Betaproteobacteria; o__Neisseriales; f__Neisseriaceae; g__Neisseria; s__subflava_oral_taxon_476
otu26265	4.52083	5.54167	k__Bacteria; p__Proteobacteria; c__Gammaproteobacteria; o__Pasteurellales; f__Pasteurellaceae; g__Haemophilus; s__parainfluenzae_oral_taxon_718
otu39961	6.20833	4.33333	k__Bacteria; p__Proteobacteria; c__Betaproteobacteria; o__Burkholderiales; f__Burkholderiaceae; g__Lautropia; s__mirabilis_oral_taxon_022
otu52642	5.25	4.5625	k__Bacteria; p__Proteobacteria; c__Gammaproteobacteria; o__Pasteurellales; f__Pasteurellaceae; g__Haemophilus; s__parainfluenzae_oral_taxon_718
otu57017	5.60417	4.39583	k__Bacteria; p__Proteobacteria; c__Betaproteobacteria; o__Neisseriales; f__Neisseriaceae; g__Neisseria; s__pharyngis_oral_taxon_729
otu20627	4.9375	5.35417	k__Bacteria; p__Actinobacteria; c__Actinobacteria; o__Actinomycetales; f__Actinomycetaceae; g__Actinomyces; s__sp._oral_taxon_171
otu14639	4.10417	5.97917	k__Bacteria; p__Firmicutes; c__Clostridia; o__Clostridiales; f__Veillonellaceae; g__Veillonella; s__dispar_oral_taxon_160
otu45822	3.22917	7.125	k__Bacteria; p__Bacteroidetes; c__Bacteroides; o__Bacteroidales; f__Prevotellaceae; g__Prevotella; s__oulorum_oral_taxon_288
otu27734	4.83333	5.22917	k__Bacteria; p__Bacteroidetes; c__Bacteroides; o__Bacteroidales; f__Porphyromonadaceae; g__Porphyromonas; s__catoniae_oral_taxon_283
otu20659	4.39583	5.29167	k__Bacteria; p__Firmicutes; c__Bacilli; o__Bacillales; f__Staphylococcaceae; g__Gemella; s__sanguinis_oral_taxon_757
otu30858	5.04167	5.27083	k__Bacteria; p__Firmicutes; c__Bacilli; o__Lactobacillales; f__Streptococcaceae; g__Streptococcus; s__peroris_oral_taxon_728
otu39817	4.3125	5.8125	k__Bacteria; p__Bacteroidetes; c__Bacteroides; o__Bacteroidales; f__Prevotellaceae; g__Prevotella; s__sp._oral_taxon_299
otu16487	4.79167	5.5625	k__Bacteria; p__Proteobacteria; c__Betaproteobacteria; o__Neisseriales; f__Neisseriaceae; g__Neisseria; s__oralis_oral_taxon_014
otu908	4.52083	5.75	k__Bacteria; p__Actinobacteria; c__Actinobacteria; o__Actinomycetales; f__Corynebacteriaceae; g__Corynebacterium; s__matruchotii_oral_taxon_666
otu46898	3.89583	6.16667	k__Bacteria; p__Proteobacteria; c__Betaproteobacteria; o__Neisseriales; f__Neisseriaceae; g__Neisseria; s__oralis_oral_taxon_014
otu8816	4.35417	5.35417	k__Bacteria; p__Proteobacteria; c__Betaproteobacteria; o__Neisseriales; f__Neisseriaceae; g__Neisseria; s__pharyngis_oral_taxon_729
otu28669	5	4.6875	k__Bacteria; p__Firmicutes; c__Bacilli; o__Lactobacillales; f__Carnobacteriaceae; g__Granulicatella; s__elegans_oral_taxon_596
otu50742	5.72917	4.52083	k__Bacteria; p__Bacteroidetes; c__Flavobacteria; o__Flavobacteriales; f__Flavobacteriaceae; g__Capnocytophaga; s__gingivalis_oral_taxon_337
otu6026	4.16667	5.79167	k__Bacteria; p__Firmicutes; c__Bacilli; o__Lactobacillales; f__Streptococcaceae; g__Streptococcus; s__oligofermentans_oral_taxon_886
otu10084	5.20833	3.8125	k__Bacteria; p__Proteobacteria; c__Betaproteobacteria; o__Neisseriales; f__Neisseriaceae; g__Neisseria; s__pharyngis_oral_taxon_729
otu55800	6.08333	4	k__Bacteria; p__Actinobacteria; c__Actinobacteria; o__Actinomycetales; f__Corynebacteriaceae; g__Corynebacterium; s__matruchotii_oral_taxon_666
otu25077	8.35417	1.02083	k__Bacteria; p__Fusobacteria; c__Fusobacteria; o__Fusobacteriales; f__Leptotrichiaceae; g__Leptotrichia; s__sp._oral_taxon_225
otu40116	1.72917	8.72917	k__Bacteria; p__Bacteroidetes; c__Bacteroides; o__Bacteroidales; f__Prevotellaceae; g__Prevotella; s__sp._oral_taxon_317
otu5326	5.45833	3.5625	k__Bacteria; p__Bacteroidetes; c__Bacteroides; o__Bacteroidales; f__Prevotellaceae; g__Alloprevotella; s__sp._oral_taxon_473
otu10708	7.79167	1.60417	k__Bacteria; p__Firmicutes; c__Bacilli; o__Lactobacillales; f__Streptococcaceae; g__Streptococcus; s__mitis_oral_taxon_677
otu40247	4.6875	4.70833	k__Bacteria; p__Firmicutes; c__Bacilli; o__Lactobacillales; f__Streptococcaceae; g__Streptococcus; s__mitis_oral_taxon_677
otu58916	5.66667	4.4375	k__Bacteria; p__Proteobacteria; c__Betaproteobacteria; o__Neisseriales; f__Neisseriaceae; g__Eikenella; s__corrodens_oral_taxon_577
otu59318	4.6875	5.14583	k__Bacteria; p__Proteobacteria; c__Betaproteobacteria; o__Neisseriales; f__Neisseriaceae; g__Kingella; s__oralis_oral_taxon_706
otu59116	4.70833	5.45833	k__Bacteria; p__Proteobacteria; c__Betaproteobacteria; o__Neisseriales; f__Neisseriaceae; g__Neisseria; s__pharyngis_oral_taxon_729
otu36310	5.33333	4.375	k__Bacteria; p__Firmicutes; c__Bacilli; o__Lactobacillales; f__Streptococcaceae; g__Streptococcus; s__mitis_oral_taxon_677
otu2381	5	4.77083	k__Bacteria; p__Firmicutes; c__Bacilli; o__Lactobacillales; f__Streptococcaceae; g__Streptococcus; s__mitis_oral_taxon_677
otu14518	5.20833	4.125	k__Bacteria; p__Firmicutes; c__Bacilli; o__Lactobacillales; f__Streptococcaceae; g__Streptococcus; s__infantis_oral_taxon_638
otu17266	4.54167	4.79167	k__Bacteria; p__Actinobacteria; c__Actinobacteria; o__Actinomycetales; f__Actinomycetaceae; g__Actinomyces; s__sp._oral_taxon_171
otu32427	5.35417	3.77083	k__Bacteria; p__Firmicutes; c__Bacilli; o__Bacillales; f__Staphylococcaceae; g__Gemella; s__sanguinis_oral_taxon_757
otu32841	5.625	3.9375	k__Bacteria; p__Firmicutes; c__Bacilli; o__Lactobacillales; f__Streptococcaceae; g__Streptococcus; s__infantis_oral_taxon_638
otu2569	4.10417	6.02083	k__Bacteria; p__Fusobacteria; c__Fusobacteria; o__Fusobacteriales; f__Leptotrichiaceae; g__Leptotrichia; s__buccalis_oral_taxon_563
otu31514	5.29167	4.41667	k__Bacteria; p__Firmicutes; c__Bacilli; o__Lactobacillales; f__Streptococcaceae; g__Streptococcus; s__mitis_oral_taxon_677
otu17701	4.27083	5.72917	k__Bacteria; p__Proteobacteria; c__Betaproteobacteria; o__Neisseriales; f__Neisseriaceae; g__Kingella; s__denitrificans_oral_taxon_582
otu58463	3.47917	6.3125	k__Bacteria; p__Proteobacteria; c__Betaproteobacteria; o__Neisseriales; f__Neisseriaceae; g__Neisseria; s__mucosa_oral_taxon_682
otu21879	5	4.20833	k__Bacteria; p__Firmicutes; c__Clostridia; o__Clostridiales; f__Veillonellaceae; g__Veillonella; s__sp._oral_taxon_780
otu43572	5.14583	4.08333	k__Bacteria; p__Firmicutes; c__Bacilli; o__Lactobacillales; f__Streptococcaceae; g__Streptococcus; s__mitis_oral_taxon_677
otu18236	2	7.625	k__Bacteria; p__Proteobacteria; c__Gammaproteobacteria; o__Pasteurellales; f__Pasteurellaceae; g__Aggregatibacter; s__sp._oral_taxon_458
otu56776	4.4375	5.54167	k__Bacteria; p__Proteobacteria; c__Gammaproteobacteria; o__Pasteurellales; f__Pasteurellaceae; g__Haemophilus; s__parainfluenzae_oral_taxon_718
otu8326	5.0625	4.54167	k__Bacteria; p__Firmicutes; c__Bacilli; o__Lactobacillales; f__Streptococcaceae; g__Streptococcus; s__sanguinis_oral_taxon_758
otu21153	5.52083	4.33333	k__Bacteria; p__Proteobacteria; c__Gammaproteobacteria; o__Pasteurellales; f__Pasteurellaceae; g__Terrahaemophilus; s__aromaticivorans_oral_taxon_826
otu51624	5.1875	4.5	k__Bacteria; p__Proteobacteria; c__Betaproteobacteria; o__Neisseriales; f__Neisseriaceae; g__Neisseria; s__subflava_oral_taxon_476
otu2427	4.60417	4.375	k__Bacteria; p__Bacteroidetes; c__Bacteroides; o__Bacteroidales; f__Porphyromonadaceae; g__Porphyromonas; s__sp._oral_taxon_279
otu36846	4.75	4.83333	k__Bacteria; p__Proteobacteria; c__Gammaproteobacteria; o__Pasteurellales; f__Pasteurellaceae; g__Haemophilus; s__parainfluenzae_oral_taxon_718
otu54824	5.5625	3.20833	k__Bacteria; p__Bacteroidetes; c__Bacteroides; o__Bacteroidales; f__Prevotellaceae; g__Alloprevotella; s__sp._oral_taxon_473
otu48703	4.95833	4.45833	k__Bacteria; p__Proteobacteria; c__Betaproteobacteria; o__Neisseriales; f__Neisseriaceae; g__Neisseria; s__subflava_oral_taxon_476
otu55810	4.5	5.08333	k__Bacteria; p__Proteobacteria; c__Betaproteobacteria; o__Burkholderiales; f__Burkholderiaceae; g__Lautropia; s__mirabilis_oral_taxon_022
otu36718	4.375	5.10417	k__Bacteria; p__Proteobacteria; c__Betaproteobacteria; o__Neisseriales; f__Neisseriaceae; g__Neisseria; s__pharyngis_oral_taxon_729
otu16769	5.4375	3.97917	k__Bacteria; p__Bacteroidetes; c__Bacteroides; o__Bacteroidales; f__Prevotellaceae; g__Prevotella; s__sp._oral_taxon_472
otu59172	5.02083	4.27083	k__Bacteria; p__Proteobacteria; c__Gammaproteobacteria; o__Pasteurellales; f__Pasteurellaceae; g__Haemophilus; s__sp._oral_taxon_035
otu55012	3.97917	5.375	k__Bacteria; p__Firmicutes; c__Bacilli; o__Lactobacillales; f__Carnobacteriaceae; g__Granulicatella; s__elegans_oral_taxon_596
otu59733	4.625	4.6875	k__Bacteria; p__Proteobacteria; c__Gammaproteobacteria; o__Pasteurellales; f__Pasteurellaceae; g__Aggregatibacter; s__sp._oral_taxon_898
otu30363	4.16667	5.08333	k__Bacteria; p__Firmicutes; c__Bacilli; o__Lactobacillales; f__Streptococcaceae; g__Streptococcus; s__cristatus_oral_taxon_578
otu14224	5.66667	3.83333	k__Bacteria; p__Proteobacteria; c__Betaproteobacteria; o__Burkholderiales; f__Burkholderiaceae; g__Lautropia; s__mirabilis_oral_taxon_022
otu9613	2.125	6.91667	k__Bacteria; p__Fusobacteria; c__Fusobacteria; o__Fusobacteriales; f__Leptotrichiaceae; g__Leptotrichia; s__sp._oral_taxon_221
otu48702	5.5	3.5	k__Bacteria; p__Firmicutes; c__Bacilli; o__Lactobacillales; f__Streptococcaceae; g__Streptococcus; s__mitis_oral_taxon_677
otu18703	3.66667	5.64583	k__Bacteria; p__Firmicutes; c__Bacilli; o__Lactobacillales; f__Aerococcaceae; g__Abiotrophia; s__defectiva_oral_taxon_389
otu11598	5.8125	3.20833	k__Bacteria; p__Proteobacteria; c__Betaproteobacteria; o__Neisseriales; f__Neisseriaceae; g__Neisseria; s__subflava_oral_taxon_476
otu25771	4.10417	5.04167	k__Bacteria; p__Firmicutes; c__Bacilli; o__Lactobacillales; f__Streptococcaceae; g__Streptococcus; s__gordonii_oral_taxon_622
otu42883	4.3125	4.4375	k__Bacteria; p__Firmicutes; c__Bacilli; o__Bacillales; f__Staphylococcaceae; g__Gemella; s__sanguinis_oral_taxon_757
otu19768	5.04167	3.875	k__Bacteria; p__Firmicutes; c__Bacilli; o__Lactobacillales; f__Streptococcaceae; g__Streptococcus; s__mitis_oral_taxon_677
otu20343	4.29167	4.625	k__Bacteria; p__Fusobacteria; c__Fusobacteria; o__Fusobacteriales; f__Leptotrichiaceae; g__Leptotrichia; s__sp._oral_taxon_392
otu47533	4.54167	4.47917	k__Bacteria; p__Firmicutes; c__Bacilli; o__Lactobacillales; f__Streptococcaceae; g__Streptococcus; s__peroris_oral_taxon_728
otu2108	4.875	3.91667	k__Bacteria; p__Firmicutes; c__Bacilli; o__Lactobacillales; f__Streptococcaceae; g__Streptococcus; s__mitis_oral_taxon_677
otu3771	3.85417	5.02083	k__Bacteria; p__Bacteroidetes; c__Bacteroides; o__Bacteroidales; f__Bacteroidales_[F-2]; g__Bacteroidales_[G-2]; s__sp._oral_taxon_274
otu19003	3.52083	5.22917	k__Bacteria; p__Firmicutes; c__Clostridia; o__Clostridiales; f__Veillonellaceae; g__Veillonella; s__dispar_oral_taxon_160
otu27992	6.02083	3.20833	k__Bacteria; p__Proteobacteria; c__Betaproteobacteria; o__Neisseriales; f__Neisseriaceae; g__Neisseria; s__elongata_oral_taxon_598
otu7294	3.75	5.20833	k__Bacteria; p__Proteobacteria; c__Betaproteobacteria; o__Neisseriales; f__Neisseriaceae; g__Neisseria; s__subflava_oral_taxon_476
otu16588	4.45833	4.47917	k__Bacteria; p__Proteobacteria; c__Betaproteobacteria; o__Burkholderiales; f__Burkholderiaceae; g__Lautropia; s__mirabilis_oral_taxon_022
otu34852	3.72917	5.45833	k__Bacteria; p__Firmicutes; c__Bacilli; o__Lactobacillales; f__Aerococcaceae; g__Abiotrophia; s__defectiva_oral_taxon_389
otu20878	4.22917	3.9375	k__Bacteria; p__Bacteroidetes; c__Bacteroides; o__Bacteroidales; f__Porphyromonadaceae; g__Porphyromonas; s__sp._oral_taxon_279
otu36461	4.77083	4.08333	k__Bacteria; p__Proteobacteria; c__Gammaproteobacteria; o__Pasteurellales; f__Pasteurellaceae; g__Haemophilus; s__parainfluenzae_oral_taxon_718
otu21565	6.4375	2.35417	k__Bacteria; p__Proteobacteria; c__Gammaproteobacteria; o__Pasteurellales; f__Pasteurellaceae; g__Haemophilus; s__sp._oral_taxon_035
otu54186	3.64583	4.97917	k__Bacteria; p__Firmicutes; c__Bacilli; o__Lactobacillales; f__Streptococcaceae; g__Streptococcus; s__sp._oral_taxon_065
otu24864	4.47917	4.54167	k__Bacteria; p__Proteobacteria; c__Betaproteobacteria; o__Neisseriales; f__Neisseriaceae; g__Neisseria; s__oralis_oral_taxon_014
otu34310	4.6875	4.1875	k__Bacteria; p__Proteobacteria; c__Betaproteobacteria; o__Burkholderiales; f__Burkholderiaceae; g__Lautropia; s__mirabilis_oral_taxon_022
otu40338	3.10417	5.41667	k__Bacteria; p__Proteobacteria; c__Betaproteobacteria; o__Neisseriales; f__Neisseriaceae; g__Eikenella; s__sp._oral_taxon_011
otu22991	4.875	3.79167	k__Bacteria; p__Firmicutes; c__Bacilli; o__Lactobacillales; f__Carnobacteriaceae; g__Granulicatella; s__elegans_oral_taxon_596
otu23121	5.14583	3.64583	k__Bacteria; p__Bacteroidetes; c__Bacteroides; o__Bacteroidales; f__Porphyromonadaceae; g__Porphyromonas; s__sp._oral_taxon_279
otu54869	4.125	4.625	k__Bacteria; p__Firmicutes; c__Bacilli; o__Lactobacillales; f__Streptococcaceae; g__Streptococcus; s__peroris_oral_taxon_728
otu29887	4.52083	4.22917	k__Bacteria; p__Firmicutes; c__Bacilli; o__Bacillales; f__Staphylococcaceae; g__Gemella; s__sanguinis_oral_taxon_757
otu27005	4.39583	4.27083	k__Bacteria; p__Firmicutes; c__Bacilli; o__Bacillales; f__Staphylococcaceae; g__Gemella; s__sanguinis_oral_taxon_757
otu13999	5.02083	4.0625	k__Bacteria; p__Bacteroidetes; c__Flavobacteria; o__Flavobacteriales; f__Flavobacteriaceae; g__Capnocytophaga; s__sputigena_oral_taxon_775
otu27744	3.72917	4.8125	k__Bacteria; p__Firmicutes; c__Clostridia; o__Clostridiales; f__Veillonellaceae; g__Veillonella; s__dispar_oral_taxon_160
otu39340	3.91667	4.70833	k__Bacteria; p__Proteobacteria; c__Betaproteobacteria; o__Burkholderiales; f__Burkholderiaceae; g__Lautropia; s__mirabilis_oral_taxon_022
otu44223	3.8125	4.75	k__Bacteria; p__Proteobacteria; c__Betaproteobacteria; o__Neisseriales; f__Neisseriaceae; g__Neisseria; s__mucosa_oral_taxon_682
otu9045	4.29167	4.5	k__Bacteria; p__Proteobacteria; c__Betaproteobacteria; o__Burkholderiales; f__Burkholderiaceae; g__Lautropia; s__mirabilis_oral_taxon_022
otu26463	3.91667	4.875	k__Bacteria; p__Bacteroidetes; c__Bacteroides; o__Bacteroidales; f__Prevotellaceae; g__Prevotella; s__sp._oral_taxon_299
otu29710	4.85417	3.8125	k__Bacteria; p__Bacteroidetes; c__Bacteroides; o__Bacteroidales; f__Porphyromonadaceae; g__Porphyromonas; s__sp._oral_taxon_279
otu3425	2.60417	6.5	k__Bacteria; p__Firmicutes; c__Clostridia; o__Clostridiales; f__Clostridiales_[F-2]; g__Clostridiales_[F-2][G-1]; s__sp._oral_taxon_075
otu41031	4.22917	4.125	k__Bacteria; p__Firmicutes; c__Bacilli; o__Bacillales; f__Staphylococcaceae; g__Gemella; s__sanguinis_oral_taxon_757
otu5720	3.33333	5.64583	k__Bacteria; p__Firmicutes; c__Bacilli; o__Lactobacillales; f__Streptococcaceae; g__Streptococcus; s__gordonii_oral_taxon_622
otu21204	4.72917	3.9375	k__Bacteria; p__Firmicutes; c__Bacilli; o__Lactobacillales; f__Streptococcaceae; g__Streptococcus; s__mitis_oral_taxon_677
otu1328	3.54167	5.08333	k__Bacteria; p__Firmicutes; c__Bacilli; o__Lactobacillales; f__Enterococcaceae; g__Enterococcus; s__italicus_oral_taxon_803
otu10355	5.10417	3.20833	k__Bacteria; p__Firmicutes; c__Bacilli; o__Lactobacillales; f__Streptococcaceae; g__Streptococcus; s__sp._oral_taxon_423
otu4839	4.5625	3.79167	k__Bacteria; p__Firmicutes; c__Bacilli; o__Lactobacillales; f__Carnobacteriaceae; g__Granulicatella; s__elegans_oral_taxon_596
otu21562	3.27083	4.89583	k__Bacteria; p__Proteobacteria; c__Gammaproteobacteria; o__Pasteurellales; f__Pasteurellaceae; g__Aggregatibacter; s__segnis_oral_taxon_762
otu44005	3.8125	4.39583	k__Bacteria; p__Proteobacteria; c__Gammaproteobacteria; o__Pasteurellales; f__Pasteurellaceae; g__Haemophilus; s__parainfluenzae_oral_taxon_718
otu52775	5.45833	2.54167	k__Bacteria; p__Bacteroidetes; c__Bacteroides; o__Bacteroidales; f__Prevotellaceae; g__Alloprevotella; s__sp._oral_taxon_473
otu233	4.14583	4.52083	k__Bacteria; p__Firmicutes; c__Bacilli; o__Lactobacillales; f__Carnobacteriaceae; g__Granulicatella; s__adiacens_[para-adiacens]_oral_taxon_534
otu37716	2.75	5.85417	k__Bacteria; p__Proteobacteria; c__Betaproteobacteria; o__Neisseriales; f__Neisseriaceae; g__Neisseria; s__mucosa_oral_taxon_682
otu36390	4.33333	4.16667	k__Bacteria; p__Proteobacteria; c__Betaproteobacteria; o__Neisseriales; f__Neisseriaceae; g__Neisseria; s__mucosa_oral_taxon_682
otu18248	4.5	4.14583	k__Bacteria; p__Proteobacteria; c__Betaproteobacteria; o__Neisseriales; f__Neisseriaceae; g__Neisseria; s__subflava_oral_taxon_476
otu17867	4.08333	4.47917	k__Bacteria; p__Proteobacteria; c__Betaproteobacteria; o__Burkholderiales; f__Burkholderiaceae; g__Lautropia; s__mirabilis_oral_taxon_022
otu21672	3.125	5.25	k__Bacteria; p__Fusobacteria; c__Fusobacteria; o__Fusobacteriales; f__Leptotrichiaceae; g__Leptotrichia; s__goodfellowii_oral_taxon_845
otu9436	3.97917	4.58333	k__Bacteria; p__Proteobacteria; c__Gammaproteobacteria; o__Pseudomonadales; f__Moraxellaceae; g__Moraxella; s__catarrhalis_oral_taxon_833
otu8922	4.04167	4.45833	k__Bacteria; p__Proteobacteria; c__Betaproteobacteria; o__Burkholderiales; f__Burkholderiaceae; g__Lautropia; s__mirabilis_oral_taxon_022
otu56267	4.375	3.85417	k__Bacteria; p__Firmicutes; c__Bacilli; o__Lactobacillales; f__Streptococcaceae; g__Streptococcus; s__sp._oral_taxon_071
otu47834	4.5625	3.9375	k__Bacteria; p__Proteobacteria; c__Gammaproteobacteria; o__Pasteurellales; f__Pasteurellaceae; g__Terrahaemophilus; s__aromaticivorans_oral_taxon_826
otu25609	4.95833	3.27083	k__Bacteria; p__Actinobacteria; c__Actinobacteria; o__Actinomycetales; f__Corynebacteriaceae; g__Corynebacterium; s__durum_oral_taxon_595
otu14014	4.45833	3.64583	k__Bacteria; p__Proteobacteria; c__Gammaproteobacteria; o__Pasteurellales; f__Pasteurellaceae; g__Haemophilus; s__parainfluenzae_oral_taxon_718
otu50155	3.83333	4.20833	k__Bacteria; p__Proteobacteria; c__Betaproteobacteria; o__Neisseriales; f__Neisseriaceae; g__Neisseria; s__mucosa_oral_taxon_682
otu17639	2.4375	6.04167	k__Bacteria; p__Firmicutes; c__Clostridia; o__Clostridiales; f__Lachnospiraceae_[XIVa]; g__Lachnoanaerobaculum; s__saburreum_oral_taxon_494
otu622	3.66667	4.54167	k__Bacteria; p__Firmicutes; c__Bacilli; o__Bacillales; f__Staphylococcaceae; g__Gemella; s__sanguinis_oral_taxon_757
otu20908	3.125	4.625	k__Bacteria; p__Proteobacteria; c__Gammaproteobacteria; o__Pasteurellales; f__Pasteurellaceae; g__Aggregatibacter; s__sp._oral_taxon_458
otu27580	5.08333	2.45833	k__Bacteria; p__Firmicutes; c__Clostridia; o__Clostridiales; f__Veillonellaceae; g__Veillonella; s__sp._oral_taxon_780
otu28010	5.02083	2.75	k__Bacteria; p__Bacteroidetes; c__Bacteroides; o__Bacteroidales; f__Porphyromonadaceae; g__Porphyromonas; s__catoniae_oral_taxon_283
otu47273	5.45833	2.125	k__Bacteria; p__Proteobacteria; c__Gammaproteobacteria; o__Pasteurellales; f__Pasteurellaceae; g__Terrahaemophilus; s__aromaticivorans_oral_taxon_826
otu33224	4.85417	3.3125	k__Bacteria; p__Firmicutes; c__Bacilli; o__Lactobacillales; f__Streptococcaceae; g__Streptococcus; s__sp._oral_taxon_055
otu29872	3.16667	5	k__Bacteria; p__Proteobacteria; c__Gammaproteobacteria; o__Pasteurellales; f__Pasteurellaceae; g__Aggregatibacter; s__segnis_oral_taxon_762
otu44730	7.20833	2	k__Bacteria; p__Proteobacteria; c__Gammaproteobacteria; o__Pasteurellales; f__Pasteurellaceae; g__Haemophilus; s__sp._oral_taxon_035
otu34351	3.875	4.66667	k__Bacteria; p__Proteobacteria; c__Betaproteobacteria; o__Neisseriales; f__Neisseriaceae; g__Neisseria; s__sp._oral_taxon_499
otu46491	3.75	4.20833	k__Bacteria; p__Actinobacteria; c__Actinobacteria; o__Actinomycetales; f__Corynebacteriaceae; g__Corynebacterium; s__matruchotii_oral_taxon_666
otu8851	4.58333	3.77083	k__Bacteria; p__Proteobacteria; c__Betaproteobacteria; o__Burkholderiales; f__Burkholderiaceae; g__Lautropia; s__mirabilis_oral_taxon_022
otu39979	3.35417	4.75	k__Bacteria; p__Bacteroidetes; c__Bacteroides; o__Bacteroidales; f__Prevotellaceae; g__Prevotella; s__sp._oral_taxon_317
otu46459	3.91667	3.875	k__Bacteria; p__Proteobacteria; c__Gammaproteobacteria; o__Pasteurellales; f__Pasteurellaceae; g__Haemophilus; s__parainfluenzae_oral_taxon_718
otu22084	4.4375	3.1875	k__Bacteria; p__Firmicutes; c__Bacilli; o__Lactobacillales; f__Streptococcaceae; g__Streptococcus; s__mitis_oral_taxon_677
otu55418	3.04167	4.47917	k__Bacteria; p__Proteobacteria; c__Gammaproteobacteria; o__Pasteurellales; f__Pasteurellaceae; g__Aggregatibacter; s__segnis_oral_taxon_762
otu34839	3.47917	4.52083	k__Bacteria; p__Proteobacteria; c__Betaproteobacteria; o__Neisseriales; f__Neisseriaceae; g__Neisseria; s__mucosa_oral_taxon_682
otu30121	3.79167	3.625	k__Bacteria; p__Proteobacteria; c__Gammaproteobacteria; o__Pasteurellales; f__Pasteurellaceae; g__Haemophilus; s__sp._oral_taxon_908
otu40416	3	4.91667	k__Bacteria; p__Bacteroidetes; c__Bacteroides; o__Bacteroidales; f__Prevotellaceae; g__Alloprevotella; s__sp._oral_taxon_914
otu3787	3.89583	3.97917	k__Bacteria; p__Fusobacteria; c__Fusobacteria; o__Fusobacteriales; f__Leptotrichiaceae; g__Leptotrichia; s__sp._oral_taxon_392
otu16577	3.29167	4.27083	k__Bacteria; p__Proteobacteria; c__Betaproteobacteria; o__Neisseriales; f__Neisseriaceae; g__Neisseria; s__subflava_oral_taxon_476
otu49073	4.39583	3.97917	k__Bacteria; p__Proteobacteria; c__Betaproteobacteria; o__Neisseriales; f__Neisseriaceae; g__Neisseria; s__pharyngis_oral_taxon_729
otu42620	4.29167	3.29167	k__Bacteria; p__Firmicutes; c__Bacilli; o__Lactobacillales; f__Streptococcaceae; g__Streptococcus; s__mitis_oral_taxon_677
otu3341	3.33333	4.10417	k__Bacteria; p__Proteobacteria; c__Gammaproteobacteria; o__Pasteurellales; f__Pasteurellaceae; g__Terrahaemophilus; s__aromaticivorans_oral_taxon_826
otu22330	3.625	4.08333	k__Bacteria; p__Firmicutes; c__Bacilli; o__Lactobacillales; f__Streptococcaceae; g__Streptococcus; s__infantis_oral_taxon_638
otu28271	3.85417	3.85417	k__Bacteria; p__Proteobacteria; c__Betaproteobacteria; o__Neisseriales; f__Neisseriaceae; g__Neisseria; s__subflava_oral_taxon_476
otu55028	3.14583	4.35417	k__Bacteria; p__Proteobacteria; c__Gammaproteobacteria; o__Pasteurellales; f__Pasteurellaceae; g__Aggregatibacter; s__sp._oral_taxon_512
otu5487	6.6875	1.5	k__Bacteria; p__Proteobacteria; c__Betaproteobacteria; o__Neisseriales; f__Neisseriaceae; g__Neisseria; s__oralis_oral_taxon_014
otu20064	3.20833	3.95833	k__Bacteria; p__Firmicutes; c__Bacilli; o__Lactobacillales; f__Streptococcaceae; g__Streptococcus; s__intermedius_oral_taxon_644
otu23764	4.4375	3.375	k__Bacteria; p__Firmicutes; c__Bacilli; o__Lactobacillales; f__Streptococcaceae; g__Streptococcus; s__mitis_oral_taxon_677
otu39756	3.875	3.66667	k__Bacteria; p__Actinobacteria; c__Actinobacteria; o__Actinomycetales; f__Actinomycetaceae; g__Actinomyces; s__sp._oral_taxon_171
otu47943	3.41667	4.25	k__Bacteria; p__Firmicutes; c__Bacilli; o__Lactobacillales; f__Streptococcaceae; g__Streptococcus; s__mitis_oral_taxon_677
otu29157	4.89583	2.79167	k__Bacteria; p__Proteobacteria; c__Gammaproteobacteria; o__Pasteurellales; f__Pasteurellaceae; g__Haemophilus; s__sp._oral_taxon_035
otu46611	4.4375	2.85417	k__Bacteria; p__Proteobacteria; c__Gammaproteobacteria; o__Pasteurellales; f__Pasteurellaceae; g__Terrahaemophilus; s__aromaticivorans_oral_taxon_826
otu58228	4.0625	3.79167	k__Bacteria; p__Proteobacteria; c__Betaproteobacteria; o__Neisseriales; f__Neisseriaceae; g__Neisseria; s__subflava_oral_taxon_476
otu56701	3.95833	3.64583	k__Bacteria; p__Firmicutes; c__Bacilli; o__Lactobacillales; f__Carnobacteriaceae; g__Granulicatella; s__elegans_oral_taxon_596
otu8109	4.20833	3.1875	k__Bacteria; p__Firmicutes; c__Bacilli; o__Bacillales; f__Staphylococcaceae; g__Gemella; s__sanguinis_oral_taxon_757
otu10114	3.8125	3.95833	k__Bacteria; p__Proteobacteria; c__Gammaproteobacteria; o__Pasteurellales; f__Pasteurellaceae; g__Terrahaemophilus; s__aromaticivorans_oral_taxon_826
otu53063	4.9375	2.83333	k__Bacteria; p__Proteobacteria; c__Gammaproteobacteria; o__Pasteurellales; f__Pasteurellaceae; g__Haemophilus; s__sp._oral_taxon_035
otu15017	3.64583	3.95833	k__Bacteria; p__Proteobacteria; c__Betaproteobacteria; o__Neisseriales; f__Neisseriaceae; g__Neisseria; s__mucosa_oral_taxon_682
otu21491	4.08333	3.29167	k__Bacteria; p__Proteobacteria; c__Betaproteobacteria; o__Neisseriales; f__Neisseriaceae; g__Neisseria; s__mucosa_oral_taxon_682
otu29962	4.35417	2.875	k__Bacteria; p__Proteobacteria; c__Gammaproteobacteria; o__Pasteurellales; f__Pasteurellaceae; g__Terrahaemophilus; s__aromaticivorans_oral_taxon_826
otu34384	2.79167	4.77083	k__Bacteria; p__Firmicutes; c__Clostridia; o__Clostridiales; f__Lachnospiraceae_[XIVa]; g__Lachnospiraceae_[G-2]; s__sp._oral_taxon_088
otu19303	2.4375	5.64583	k__Bacteria; p__Proteobacteria; c__Betaproteobacteria; o__Neisseriales; f__Neisseriaceae; g__Neisseria; s__subflava_oral_taxon_476
otu34650	2.95833	4.875	k__Bacteria; p__Bacteroidetes; c__Bacteroides; o__Bacteroidales; f__Porphyromonadaceae; g__Porphyromonas; s__catoniae_oral_taxon_283
otu36990	3.35417	4.16667	k__Bacteria; p__Proteobacteria; c__Gammaproteobacteria; o__Pasteurellales; f__Pasteurellaceae; g__Aggregatibacter; s__sp._oral_taxon_458
otu17222	4.89583	2.85417	k__Bacteria; p__Proteobacteria; c__Betaproteobacteria; o__Neisseriales; f__Neisseriaceae; g__Kingella; s__sp._oral_taxon_012
otu36068	3.72917	3.89583	k__Bacteria; p__Firmicutes; c__Clostridia; o__Clostridiales; f__Veillonellaceae; g__Veillonella; s__dispar_oral_taxon_160
otu49750	3.27083	4.41667	k__Bacteria; p__Firmicutes; c__Bacilli; o__Bacillales; f__Staphylococcaceae; g__Gemella; s__sanguinis_oral_taxon_757
otu1528	5.375	1.64583	k__Bacteria; p__Bacteroidetes; c__Bacteroides; o__Bacteroidales; f__Prevotellaceae; g__Alloprevotella; s__sp._oral_taxon_473
otu54999	3.72917	3.83333	k__Bacteria; p__Firmicutes; c__Bacilli; o__Lactobacillales; f__Streptococcaceae; g__Streptococcus; s__mitis_oral_taxon_677
otu28021	1.5	5.77083	k__Bacteria; p__Proteobacteria; c__Gammaproteobacteria; o__Pasteurellales; f__Pasteurellaceae; g__Aggregatibacter; s__sp._oral_taxon_458
otu15169	3.6875	3.85417	k__Bacteria; p__Fusobacteria; c__Fusobacteria; o__Fusobacteriales; f__Fusobacteriaceae; g__Fusobacterium; s__periodonticum_oral_taxon_201
otu45520	5.0625	2.83333	k__Bacteria; p__Bacteroidetes; c__Flavobacteria; o__Flavobacteriales; f__Flavobacteriaceae; g__Capnocytophaga; s__sputigena_oral_taxon_775
otu9356	4.08333	3.08333	k__Bacteria; p__Firmicutes; c__Bacilli; o__Bacillales; f__Staphylococcaceae; g__Gemella; s__sanguinis_oral_taxon_757
otu58338	3.64583	4.10417	k__Bacteria; p__Bacteroidetes; c__Bacteroides; o__Bacteroidales; f__Prevotellaceae; g__Prevotella; s__sp._oral_taxon_317
otu2353	3.95833	4.04167	k__Bacteria; p__Proteobacteria; c__Betaproteobacteria; o__Neisseriales; f__Neisseriaceae; g__Neisseria; s__sp._oral_taxon_499
otu44023	4.625	3.0625	k__Bacteria; p__Actinobacteria; c__Actinobacteria; o__Actinomycetales; f__Micrococcaceae; g__Rothia; s__aeria_oral_taxon_188
otu48324	3.27083	4.33333	k__Bacteria; p__Bacteroidetes; c__Bacteroides; o__Bacteroidales; f__Porphyromonadaceae; g__Tannerella; s__sp._oral_taxon_286
otu20712	3.4375	4.10417	k__Bacteria; p__Firmicutes; c__Bacilli; o__Lactobacillales; f__Streptococcaceae; g__Streptococcus; s__gordonii_oral_taxon_622
otu25924	2.39583	5.0625	k__Bacteria; p__Bacteroidetes; c__Bacteroides; o__Bacteroidales; f__Prevotellaceae; g__Prevotella; s__sp._oral_taxon_299
otu44697	2.9375	4.5625	k__Bacteria; p__Firmicutes; c__Bacilli; o__Bacillales; f__Bacillaceae; g__Bacillus; s__anthracis_oral_taxon_824
otu10602	3.79167	3.72917	k__Bacteria; p__Actinobacteria; c__Actinobacteria; o__Actinomycetales; f__Corynebacteriaceae; g__Corynebacterium; s__matruchotii_oral_taxon_666
otu25848	3.75	3.125	k__Bacteria; p__Bacteroidetes; c__Bacteroides; o__Bacteroidales; f__Prevotellaceae; g__Alloprevotella; s__sp._oral_taxon_473
otu37077	2.16667	5.83333	k__Bacteria; p__Firmicutes; c__Clostridia; o__Clostridiales; f__Clostridiales_[F-2]; g__Clostridiales_[F-2][G-1]; s__sp._oral_taxon_075
otu46201	3.4375	3.9375	k__Bacteria; p__Bacteroidetes; c__Bacteroides; o__Bacteroidales; f__Porphyromonadaceae; g__Porphyromonas; s__sp._oral_taxon_279
otu58313	3.75	3.04167	k__Bacteria; p__Bacteroidetes; c__Bacteroides; o__Bacteroidales; f__Porphyromonadaceae; g__Porphyromonas; s__sp._oral_taxon_279
otu58353	3.52083	4.16667	k__Bacteria; p__Proteobacteria; c__Betaproteobacteria; o__Neisseriales; f__Neisseriaceae; g__Neisseria; s__subflava_oral_taxon_476
otu5376	3.39583	4.1875	k__Bacteria; p__Firmicutes; c__Bacilli; o__Lactobacillales; f__Streptococcaceae; g__Streptococcus; s__cristatus_oral_taxon_578
otu19817	3.70833	3.72917	k__Bacteria; p__Proteobacteria; c__Betaproteobacteria; o__Burkholderiales; f__Burkholderiaceae; g__Lautropia; s__mirabilis_oral_taxon_022
otu3176	4.4375	3.20833	k__Bacteria; p__Proteobacteria; c__Betaproteobacteria; o__Neisseriales; f__Neisseriaceae; g__Neisseria; s__pharyngis_oral_taxon_729
otu32165	4.33333	3.1875	k__Bacteria; p__Fusobacteria; c__Fusobacteria; o__Fusobacteriales; f__Leptotrichiaceae; g__Leptotrichia; s__sp._oral_taxon_225
otu37003	4.08333	2.91667	k__Bacteria; p__Firmicutes; c__Bacilli; o__Bacillales; f__Staphylococcaceae; g__Gemella; s__sanguinis_oral_taxon_757
otu41515	4.0625	3.22917	k__Bacteria; p__Actinobacteria; c__Actinobacteria; o__Actinomycetales; f__Actinomycetaceae; g__Actinomyces; s__sp._oral_taxon_180
otu15516	2.5625	4.54167	k__Bacteria; p__Proteobacteria; c__Gammaproteobacteria; o__Pasteurellales; f__Pasteurellaceae; g__Haemophilus; s__parainfluenzae_oral_taxon_718
otu27749	3.89583	3.66667	k__Bacteria; p__Proteobacteria; c__Gammaproteobacteria; o__Pasteurellales; f__Pasteurellaceae; g__Aggregatibacter; s__paraphrophilus_oral_taxon_720
otu19033	1.0625	5.89583	k__Bacteria; p__Proteobacteria; c__Gammaproteobacteria; o__Pasteurellales; f__Pasteurellaceae; g__Aggregatibacter; s__sp._oral_taxon_458
otu35003	4.75	1.95833	k__Bacteria; p__Proteobacteria; c__Betaproteobacteria; o__Neisseriales; f__Neisseriaceae; g__Neisseria; s__mucosa_oral_taxon_682
otu12366	4.1875	2.5	k__Bacteria; p__Firmicutes; c__Bacilli; o__Lactobacillales; f__Streptococcaceae; g__Streptococcus; s__pneumoniae_oral_taxon_734
otu21466	4.02083	3.10417	k__Bacteria; p__Proteobacteria; c__Betaproteobacteria; o__Neisseriales; f__Neisseriaceae; g__Neisseria; s__subflava_oral_taxon_476
otu18554	4.39583	2.27083	k__Bacteria; p__Firmicutes; c__Bacilli; o__Lactobacillales; f__Carnobacteriaceae; g__Granulicatella; s__elegans_oral_taxon_596
otu33630	4.3125	2.79167	k__Bacteria; p__Proteobacteria; c__Gammaproteobacteria; o__Pasteurellales; f__Pasteurellaceae; g__Haemophilus; s__sp._oral_taxon_035
otu51359	4.45833	2.08333	k__Bacteria; p__Firmicutes; c__Bacilli; o__Lactobacillales; f__Streptococcaceae; g__Streptococcus; s__mitis_oral_taxon_677
otu53848	2.875	3.75	k__Bacteria; p__Bacteroidetes; c__Bacteroides; o__Bacteroidales; f__Porphyromonadaceae; g__Porphyromonas; s__sp._oral_taxon_279
otu9280	3.97917	3	k__Bacteria; p__Firmicutes; c__Bacilli; o__Lactobacillales; f__Streptococcaceae; g__Streptococcus; s__mitis_oral_taxon_677
otu27375	3.375	3.70833	k__Bacteria; p__Firmicutes; c__Bacilli; o__Lactobacillales; f__Carnobacteriaceae; g__Granulicatella; s__adiacens_[para-adiacens]_oral_taxon_534
otu21477	4.27083	2.95833	k__Bacteria; p__Bacteroidetes; c__Bacteroides; o__Bacteroidales; f__Porphyromonadaceae; g__Porphyromonas; s__sp._oral_taxon_279
otu45048	4.25	2.64583	k__Bacteria; p__Proteobacteria; c__Gammaproteobacteria; o__Pasteurellales; f__Pasteurellaceae; g__Haemophilus; s__sp._oral_taxon_035
otu13348	4.04167	2.85417	k__Bacteria; p__Firmicutes; c__Bacilli; o__Lactobacillales; f__Carnobacteriaceae; g__Granulicatella; s__elegans_oral_taxon_596
otu14150	5.35417	1.8125	k__Bacteria; p__Bacteroidetes; c__Flavobacteria; o__Flavobacteriales; f__Flavobacteriaceae; g__Capnocytophaga; s__sputigena_oral_taxon_775
otu458	3.77083	3.54167	k__Bacteria; p__Firmicutes; c__Clostridia; o__Clostridiales; f__Lachnospiraceae_[XIVa]; g__Lachnoanaerobaculum; s__sp._oral_taxon_089
otu19435	2.66667	4.52083	k__Bacteria; p__Firmicutes; c__Clostridia; o__Clostridiales; f__Veillonellaceae; g__Veillonella; s__atypica_oral_taxon_524
otu33558	2.66667	4.375	k__Bacteria; p__Bacteroidetes; c__Flavobacteria; o__Flavobacteriales; f__Flavobacteriaceae; g__Capnocytophaga; s__sp._oral_taxon_332
otu46894	2.75	5.10417	k__Bacteria; p__Fusobacteria; c__Fusobacteria; o__Fusobacteriales; f__Leptotrichiaceae; g__Leptotrichiaceae_[G-1]; s__sp._oral_taxon_210
otu1862	4.20833	2.79167	k__Bacteria; p__Proteobacteria; c__Betaproteobacteria; o__Neisseriales; f__Neisseriaceae; g__Neisseria; s__mucosa_oral_taxon_682
otu54985	3.25	3.5625	k__Bacteria; p__Firmicutes; c__Bacilli; o__Bacillales; f__Staphylococcaceae; g__Gemella; s__sanguinis_oral_taxon_757
otu43313	3.85417	3.16667	k__Bacteria; p__Fusobacteria; c__Fusobacteria; o__Fusobacteriales; f__Leptotrichiaceae; g__Leptotrichia; s__sp._oral_taxon_212
otu8502	4.125	2.83333	k__Bacteria; p__Fusobacteria; c__Fusobacteria; o__Fusobacteriales; f__Leptotrichiaceae; g__Leptotrichia; s__sp._oral_taxon_909
otu8639	2.91667	4.125	k__Bacteria; p__Firmicutes; c__Bacilli; o__Lactobacillales; f__Streptococcaceae; g__Streptococcus; s__infantis_oral_taxon_638
otu44473	3.89583	3.14583	k__Bacteria; p__Firmicutes; c__Bacilli; o__Lactobacillales; f__Carnobacteriaceae; g__Granulicatella; s__elegans_oral_taxon_596
otu13786	2.89583	4.0625	k__Bacteria; p__Fusobacteria; c__Fusobacteria; o__Fusobacteriales; f__Fusobacteriaceae; g__Fusobacterium; s__nucleatum_ss_animalis_oral_taxon_420
otu18932	3.41667	3.27083	k__Bacteria; p__Proteobacteria; c__Gammaproteobacteria; o__Pasteurellales; f__Pasteurellaceae; g__Haemophilus; s__sp._oral_taxon_908
otu1570	4.0625	3.25	k__Bacteria; p__Proteobacteria; c__Betaproteobacteria; o__Neisseriales; f__Neisseriaceae; g__Neisseria; s__pharyngis_oral_taxon_729
otu50087	3.64583	3.25	k__Bacteria; p__Firmicutes; c__Bacilli; o__Lactobacillales; f__Enterococcaceae; g__Enterococcus; s__italicus_oral_taxon_803
otu5815	3.29167	3.70833	k__Bacteria; p__Actinobacteria; c__Actinobacteria; o__Actinomycetales; f__Corynebacteriaceae; g__Corynebacterium; s__matruchotii_oral_taxon_666
otu15983	3.4375	3.54167	k__Bacteria; p__Proteobacteria; c__Betaproteobacteria; o__Neisseriales; f__Neisseriaceae; g__Neisseria; s__subflava_oral_taxon_476
otu1225	3.77083	2.29167	k__Bacteria; p__Firmicutes; c__Bacilli; o__Lactobacillales; f__Streptococcaceae; g__Streptococcus; s__infantis_oral_taxon_638
otu1660	5.16667	1.89583	k__Bacteria; p__Proteobacteria; c__Betaproteobacteria; o__Neisseriales; f__Neisseriaceae; g__Neisseria; s__sp._oral_taxon_020
otu14515	3.5625	3.1875	k__Bacteria; p__Firmicutes; c__Bacilli; o__Lactobacillales; f__Streptococcaceae; g__Streptococcus; s__sp._oral_taxon_423
otu31666	3.75	3.10417	k__Bacteria; p__Firmicutes; c__Bacilli; o__Lactobacillales; f__Streptococcaceae; g__Streptococcus; s__infantis_oral_taxon_638
otu44057	3.33333	3.3125	k__Bacteria; p__Firmicutes; c__Bacilli; o__Bacillales; f__Staphylococcaceae; g__Gemella; s__sanguinis_oral_taxon_757
otu58025	4.08333	3.04167	k__Bacteria; p__Proteobacteria; c__Betaproteobacteria; o__Burkholderiales; f__Burkholderiaceae; g__Lautropia; s__mirabilis_oral_taxon_022
otu8036	2.85417	3.875	k__Bacteria; p__Proteobacteria; c__Gammaproteobacteria; o__Pasteurellales; f__Pasteurellaceae; g__Terrahaemophilus; s__aromaticivorans_oral_taxon_826
otu23498	2.97917	3.41667	k__Bacteria; p__Firmicutes; c__Bacilli; o__Lactobacillales; f__Streptococcaceae; g__Streptococcus; s__mitis_oral_taxon_677
otu24749	3.8125	3.16667	k__Bacteria; p__Firmicutes; c__Bacilli; o__Lactobacillales; f__Streptococcaceae; g__Streptococcus; s__infantis_oral_taxon_638
otu27989	3.5	2.875	k__Bacteria; p__Firmicutes; c__Bacilli; o__Bacillales; f__Staphylococcaceae; g__Gemella; s__sanguinis_oral_taxon_757
otu54123	4	3.20833	k__Bacteria; p__Proteobacteria; c__Betaproteobacteria; o__Neisseriales; f__Neisseriaceae; g__Neisseria; s__pharyngis_oral_taxon_729
otu18261	3.83333	2.625	k__Bacteria; p__Firmicutes; c__Bacilli; o__Lactobacillales; f__Streptococcaceae; g__Streptococcus; s__mitis_oral_taxon_677
otu21680	3.39583	3.29167	k__Bacteria; p__Proteobacteria; c__Betaproteobacteria; o__Neisseriales; f__Neisseriaceae; g__Neisseria; s__mucosa_oral_taxon_682
otu42385	2.91667	3.625	k__Bacteria; p__Proteobacteria; c__Gammaproteobacteria; o__Pasteurellales; f__Pasteurellaceae; g__Haemophilus; s__sp._oral_taxon_908
otu16792	3.29167	3.66667	k__Bacteria; p__Firmicutes; c__Bacilli; o__Lactobacillales; f__Streptococcaceae; g__Streptococcus; s__sanguinis_oral_taxon_758
otu55539	2	5.08333	k__Bacteria; p__Fusobacteria; c__Fusobacteria; o__Fusobacteriales; f__Leptotrichiaceae; g__Leptotrichia; s__sp._oral_taxon_462
otu8664	3.0625	3.5	k__Bacteria; p__Bacteroidetes; c__Bacteroides; o__Bacteroidales; f__Porphyromonadaceae; g__Porphyromonas; s__sp._oral_taxon_279
otu5823	3.27083	3.52083	k__Bacteria; p__Proteobacteria; c__Betaproteobacteria; o__Burkholderiales; f__Burkholderiaceae; g__Lautropia; s__mirabilis_oral_taxon_022
otu15506	3.27083	3.20833	k__Bacteria; p__Firmicutes; c__Bacilli; o__Lactobacillales; f__Streptococcaceae; g__Streptococcus; s__sanguinis_oral_taxon_758
otu9782	3.60417	3.1875	k__Bacteria; p__Proteobacteria; c__Betaproteobacteria; o__Neisseriales; f__Neisseriaceae; g__Neisseria; s__pharyngis_oral_taxon_729
otu6465	3.33333	3	k__Bacteria; p__Proteobacteria; c__Gammaproteobacteria; o__Pasteurellales; f__Pasteurellaceae; g__Terrahaemophilus; s__aromaticivorans_oral_taxon_826
otu36948	2.89583	3.79167	k__Bacteria; p__Fusobacteria; c__Fusobacteria; o__Fusobacteriales; f__Fusobacteriaceae; g__Fusobacterium; s__sp._oral_taxon_370
otu35743	3.27083	3.14583	k__Bacteria; p__Actinobacteria; c__Actinobacteria; o__Actinomycetales; f__Actinomycetaceae; g__Actinomyces; s__sp._oral_taxon_171
otu41140	3.77083	2.58333	k__Bacteria; p__Firmicutes; c__Clostridia; o__Clostridiales; f__Veillonellaceae; g__Veillonella; s__sp._oral_taxon_780
otu22317	3.16667	3.54167	k__Bacteria; p__Firmicutes; c__Bacilli; o__Lactobacillales; f__Carnobacteriaceae; g__Granulicatella; s__elegans_oral_taxon_596
otu45600	2.35417	4.02083	k__Bacteria; p__Firmicutes; c__Clostridia; o__Clostridiales; f__Veillonellaceae; g__Veillonella; s__dispar_oral_taxon_160
otu55419	1.54167	5.08333	k__Bacteria; p__Bacteroidetes; c__Bacteroides; o__Bacteroidales; f__Prevotellaceae; g__Alloprevotella; s__sp._oral_taxon_473
otu37516	3.5625	2.47917	k__Bacteria; p__Firmicutes; c__Bacilli; o__Bacillales; f__Staphylococcaceae; g__Gemella; s__sanguinis_oral_taxon_757
otu54073	3.79167	3.04167	k__Bacteria; p__Proteobacteria; c__Betaproteobacteria; o__Neisseriales; f__Neisseriaceae; g__Neisseria; s__subflava_oral_taxon_476
otu27274	2.66667	3.6875	k__Bacteria; p__Firmicutes; c__Clostridia; o__Clostridiales; f__Lachnospiraceae_[XIVa]; g__Lachnoanaerobaculum; s__umeaense_oral_taxon_107
otu36374	3.16667	3.3125	k__Bacteria; p__Bacteroidetes; c__Bacteroides; o__Bacteroidales; f__Porphyromonadaceae; g__Porphyromonas; s__sp._oral_taxon_279
otu19107	3.47917	3.0625	k__Bacteria; p__Proteobacteria; c__Betaproteobacteria; o__Neisseriales; f__Neisseriaceae; g__Neisseria; s__mucosa_oral_taxon_682
otu27011	3.125	3.04167	k__Bacteria; p__Firmicutes; c__Clostridia; o__Clostridiales; f__Veillonellaceae; g__Veillonella; s__sp._oral_taxon_780
otu56294	1.89583	3.91667	k__Bacteria; p__Bacteroidetes; c__Bacteroides; o__Bacteroidales; f__Porphyromonadaceae; g__Porphyromonas; s__sp._oral_taxon_279
otu13808	3.45833	2.72917	k__Bacteria; p__Proteobacteria; c__Gammaproteobacteria; o__Pasteurellales; f__Pasteurellaceae; g__Haemophilus; s__sp._oral_taxon_036
otu24460	3.75	2.79167	k__Bacteria; p__Proteobacteria; c__Betaproteobacteria; o__Neisseriales; f__Neisseriaceae; g__Neisseria; s__elongata_oral_taxon_598
otu40788	3.16667	3.45833	k__Bacteria; p__Proteobacteria; c__Betaproteobacteria; o__Neisseriales; f__Neisseriaceae; g__Kingella; s__sp._oral_taxon_012
otu54348	4.66667	1.625	k__Bacteria; p__Firmicutes; c__Bacilli; o__Lactobacillales; f__Streptococcaceae; g__Streptococcus; s__mitis_oral_taxon_677
otu10577	1.1875	5.625	k__Bacteria; p__Fusobacteria; c__Fusobacteria; o__Fusobacteriales; f__Leptotrichiaceae; g__Leptotrichia; s__sp._oral_taxon_498
otu34493	2.66667	3.375	k__Bacteria; p__Proteobacteria; c__Gammaproteobacteria; o__Pasteurellales; f__Pasteurellaceae; g__Aggregatibacter; s__sp._oral_taxon_458
otu51921	3.39583	3.1875	k__Bacteria; p__Proteobacteria; c__Betaproteobacteria; o__Burkholderiales; f__Burkholderiaceae; g__Lautropia; s__mirabilis_oral_taxon_022
otu6731	0.854167	5.79167	k__Bacteria; p__Fusobacteria; c__Fusobacteria; o__Fusobacteriales; f__Leptotrichiaceae; g__Leptotrichia; s__sp._oral_taxon_498
otu34843	3.27083	3.33333	k__Bacteria; p__Firmicutes; c__Bacilli; o__Lactobacillales; f__Aerococcaceae; g__Abiotrophia; s__defectiva_oral_taxon_389
otu37475	3.20833	3.45833	k__Bacteria; p__Firmicutes; c__Bacilli; o__Lactobacillales; f__Aerococcaceae; g__Abiotrophia; s__defectiva_oral_taxon_389
otu2070	2.97917	3.58333	k__Bacteria; p__Proteobacteria; c__Betaproteobacteria; o__Burkholderiales; f__Burkholderiaceae; g__Lautropia; s__mirabilis_oral_taxon_022
otu10904	3.20833	2.9375	k__Bacteria; p__Firmicutes; c__Bacilli; o__Lactobacillales; f__Streptococcaceae; g__Streptococcus; s__mitis_oral_taxon_677
otu1960	3.54167	3.39583	k__Bacteria; p__Proteobacteria; c__Betaproteobacteria; o__Neisseriales; f__Neisseriaceae; g__Neisseria; s__sp._oral_taxon_499
otu25818	4.29167	2.0625	k__Bacteria; p__Proteobacteria; c__Gammaproteobacteria; o__Pasteurellales; f__Pasteurellaceae; g__Terrahaemophilus; s__aromaticivorans_oral_taxon_826
otu34484	3.08333	3.33333	k__Bacteria; p__Actinobacteria; c__Actinobacteria; o__Actinomycetales; f__Actinomycetaceae; g__Actinomyces; s__sp._oral_taxon_848
otu51100	3.9375	2.75	k__Bacteria; p__Proteobacteria; c__Betaproteobacteria; o__Neisseriales; f__Neisseriaceae; g__Neisseria; s__subflava_oral_taxon_476
otu10088	3	3.10417	k__Bacteria; p__Proteobacteria; c__Betaproteobacteria; o__Neisseriales; f__Neisseriaceae; g__Neisseria; s__mucosa_oral_taxon_682
otu21274	4.45833	1.8125	k__Bacteria; p__Actinobacteria; c__Actinobacteria; o__Actinomycetales; f__Corynebacteriaceae; g__Corynebacterium; s__durum_oral_taxon_595
otu25100	2.8125	3.41667	k__Bacteria; p__Proteobacteria; c__Betaproteobacteria; o__Neisseriales; f__Neisseriaceae; g__Neisseria; s__pharyngis_oral_taxon_729
otu25951	3.29167	2.77083	k__Bacteria; p__Proteobacteria; c__Betaproteobacteria; o__Burkholderiales; f__Burkholderiaceae; g__Ralstonia; s__sp._oral_taxon_406
otu29803	2.85417	3.41667	k__Bacteria; p__Fusobacteria; c__Fusobacteria; o__Fusobacteriales; f__Leptotrichiaceae; g__Leptotrichia; s__shahii_oral_taxon_214
otu58402	3.14583	3.3125	k__Bacteria; p__Proteobacteria; c__Betaproteobacteria; o__Neisseriales; f__Neisseriaceae; g__Neisseria; s__pharyngis_oral_taxon_729
otu9681	3.20833	2.91667	k__Bacteria; p__Firmicutes; c__Bacilli; o__Bacillales; f__Staphylococcaceae; g__Gemella; s__sanguinis_oral_taxon_757
otu25572	2.9375	3.02083	k__Bacteria; p__Firmicutes; c__Bacilli; o__Lactobacillales; f__Streptococcaceae; g__Streptococcus; s__mitis_oral_taxon_677
otu38910	2.97917	3.20833	k__Bacteria; p__Firmicutes; c__Bacilli; o__Bacillales; f__Staphylococcaceae; g__Gemella; s__sanguinis_oral_taxon_757
otu48292	2.58333	3.58333	k__Bacteria; p__Proteobacteria; c__Gammaproteobacteria; o__Pasteurellales; f__Pasteurellaceae; g__Aggregatibacter; s__sp._oral_taxon_458
otu29540	3.22917	2.41667	k__Bacteria; p__Bacteroidetes; c__Bacteroides; o__Bacteroidales; f__Prevotellaceae; g__Alloprevotella; s__sp._oral_taxon_473
otu55891	2.16667	4.58333	k__Bacteria; p__Fusobacteria; c__Fusobacteria; o__Fusobacteriales; f__Leptotrichiaceae; g__Leptotrichia; s__sp._oral_taxon_462
otu56777	1.95833	5.25	k__Bacteria; p__Bacteroidetes; c__Flavobacteria; o__Flavobacteriales; f__Flavobacteriaceae; g__Capnocytophaga; s__sp._oral_taxon_332
otu38924	2.95833	3.0625	k__Bacteria; p__Firmicutes; c__Bacilli; o__Bacillales; f__Staphylococcaceae; g__Gemella; s__sanguinis_oral_taxon_757
otu37466	2.39583	3.58333	k__Bacteria; p__Proteobacteria; c__Gammaproteobacteria; o__Pasteurellales; f__Pasteurellaceae; g__Haemophilus; s__sp._oral_taxon_035
otu48369	3.22917	2.8125	k__Bacteria; p__Firmicutes; c__Bacilli; o__Bacillales; f__Staphylococcaceae; g__Gemella; s__sanguinis_oral_taxon_757
otu3038	3.02083	3.04167	k__Bacteria; p__Fusobacteria; c__Fusobacteria; o__Fusobacteriales; f__Fusobacteriaceae; g__Fusobacterium; s__periodonticum_oral_taxon_201
otu27855	2.79167	3.4375	k__Bacteria; p__Actinobacteria; c__Actinobacteria; o__Actinomycetales; f__Corynebacteriaceae; g__Corynebacterium; s__matruchotii_oral_taxon_666
otu50210	2.66667	3.35417	k__Bacteria; p__Proteobacteria; c__Betaproteobacteria; o__Neisseriales; f__Neisseriaceae; g__Neisseria; s__elongata_oral_taxon_598
otu24053	3.70833	2.58333	k__Bacteria; p__Fusobacteria; c__Fusobacteria; o__Fusobacteriales; f__Leptotrichiaceae; g__Leptotrichia; s__shahii_oral_taxon_214
otu25660	1.125	5.45833	k__Bacteria; p__Fusobacteria; c__Fusobacteria; o__Fusobacteriales; f__Leptotrichiaceae; g__Leptotrichia; s__shahii_oral_taxon_214
otu7214	3.54167	2.35417	k__Bacteria; p__Firmicutes; c__Bacilli; o__Lactobacillales; f__Streptococcaceae; g__Streptococcus; s__mitis_oral_taxon_677
otu35638	3.20833	3	k__Bacteria; p__Proteobacteria; c__Betaproteobacteria; o__Neisseriales; f__Neisseriaceae; g__Neisseria; s__pharyngis_oral_taxon_729
otu47010	2.72917	3.375	k__Bacteria; p__Actinobacteria; c__Actinobacteria; o__Actinomycetales; f__Corynebacteriaceae; g__Corynebacterium; s__matruchotii_oral_taxon_666
otu11249	1.79167	4.08333	k__Bacteria; p__Proteobacteria; c__Gammaproteobacteria; o__Pasteurellales; f__Pasteurellaceae; g__Aggregatibacter; s__sp._oral_taxon_458
otu23282	3.54167	2.35417	k__Bacteria; p__Firmicutes; c__Bacilli; o__Bacillales; f__Staphylococcaceae; g__Gemella; s__sanguinis_oral_taxon_757
otu23547	2.9375	3.5	k__Bacteria; p__Proteobacteria; c__Betaproteobacteria; o__Burkholderiales; f__Burkholderiaceae; g__Lautropia; s__mirabilis_oral_taxon_022
otu20639	3.85417	2.35417	k__Bacteria; p__Proteobacteria; c__Betaproteobacteria; o__Neisseriales; f__Neisseriaceae; g__Neisseria; s__subflava_oral_taxon_476
otu10562	2.6875	3.35417	k__Bacteria; p__Firmicutes; c__Bacilli; o__Lactobacillales; f__Streptococcaceae; g__Streptococcus; s__mitis_oral_taxon_677
otu35806	2.54167	3.60417	k__Bacteria; p__Proteobacteria; c__Betaproteobacteria; o__Burkholderiales; f__Burkholderiaceae; g__Lautropia; s__mirabilis_oral_taxon_022
otu12104	3.22917	2.83333	k__Bacteria; p__Proteobacteria; c__Betaproteobacteria; o__Neisseriales; f__Neisseriaceae; g__Neisseria; s__mucosa_oral_taxon_682
otu23355	1.27083	5.375	k__Bacteria; p__Fusobacteria; c__Fusobacteria; o__Fusobacteriales; f__Leptotrichiaceae; g__Leptotrichia; s__sp._oral_taxon_462
otu22848	2.41667	3.5	k__Bacteria; p__Proteobacteria; c__Betaproteobacteria; o__Neisseriales; f__Neisseriaceae; g__Neisseria; s__subflava_oral_taxon_476
otu52400	3.375	2.4375	k__Bacteria; p__Proteobacteria; c__Betaproteobacteria; o__Neisseriales; f__Neisseriaceae; g__Neisseria; s__mucosa_oral_taxon_682
otu55335	3.77083	1.79167	k__Bacteria; p__Proteobacteria; c__Gammaproteobacteria; o__Pseudomonadales; f__Moraxellaceae; g__Acinetobacter; s__baumannii_oral_taxon_554
otu30963	3.6875	2.14583	k__Bacteria; p__Firmicutes; c__Clostridia; o__Clostridiales; f__Veillonellaceae; g__Veillonella; s__sp._oral_taxon_780
otu26500	3.25	2.70833	k__Bacteria; p__Proteobacteria; c__Betaproteobacteria; o__Burkholderiales; f__Burkholderiaceae; g__Lautropia; s__mirabilis_oral_taxon_022
otu12112	3.22917	2.60417	k__Bacteria; p__Bacteroidetes; c__Bacteroides; o__Bacteroidales; f__Prevotellaceae; g__Alloprevotella; s__tannerae_oral_taxon_466
otu55592	2.58333	3.39583	k__Bacteria; p__Bacteroidetes; c__Bacteroides; o__Bacteroidales; f__Porphyromonadaceae; g__Porphyromonas; s__sp._oral_taxon_279
otu6689	2.52083	3.04167	k__Bacteria; p__Proteobacteria; c__Gammaproteobacteria; o__Pasteurellales; f__Pasteurellaceae; g__Haemophilus; s__sp._oral_taxon_908
otu47521	2.79167	2.97917	k__Bacteria; p__Proteobacteria; c__Betaproteobacteria; o__Neisseriales; f__Neisseriaceae; g__Neisseria; s__mucosa_oral_taxon_682
otu3503	2.25	3.54167	k__Bacteria; p__Proteobacteria; c__Gammaproteobacteria; o__Pasteurellales; f__Pasteurellaceae; g__Haemophilus; s__parainfluenzae_oral_taxon_718
otu49246	2.77083	3.22917	k__Bacteria; p__Proteobacteria; c__Betaproteobacteria; o__Neisseriales; f__Neisseriaceae; g__Neisseria; s__subflava_oral_taxon_476
otu38039	2.91667	3.16667	k__Bacteria; p__Firmicutes; c__Bacilli; o__Lactobacillales; f__Streptococcaceae; g__Streptococcus; s__sp._oral_taxon_071
otu4034	2.58333	3.5	k__Bacteria; p__Firmicutes; c__Bacilli; o__Lactobacillales; f__Aerococcaceae; g__Abiotrophia; s__defectiva_oral_taxon_389
otu30779	3	2.97917	k__Bacteria; p__Proteobacteria; c__Betaproteobacteria; o__Neisseriales; f__Neisseriaceae; g__Neisseria; s__pharyngis_oral_taxon_729
otu40889	3.66667	2.04167	k__Bacteria; p__Proteobacteria; c__Betaproteobacteria; o__Burkholderiales; f__Burkholderiaceae; g__Lautropia; s__mirabilis_oral_taxon_022
otu2471	2.70833	3.02083	k__Bacteria; p__Firmicutes; c__Bacilli; o__Lactobacillales; f__Streptococcaceae; g__Streptococcus; s__sp._oral_taxon_071
otu21632	3.6875	2.3125	k__Bacteria; p__Proteobacteria; c__Betaproteobacteria; o__Neisseriales; f__Neisseriaceae; g__Neisseria; s__subflava_oral_taxon_476
otu13644	2.72917	3.20833	k__Bacteria; p__Proteobacteria; c__Gammaproteobacteria; o__Pasteurellales; f__Pasteurellaceae; g__Aggregatibacter; s__sp._oral_taxon_458
otu10086	3.375	2.02083	k__Bacteria; p__Firmicutes; c__Bacilli; o__Lactobacillales; f__Streptococcaceae; g__Streptococcus; s__mitis_oral_taxon_677
otu11043	3.1875	2.875	k__Bacteria; p__Proteobacteria; c__Betaproteobacteria; o__Burkholderiales; f__Burkholderiaceae; g__Lautropia; s__mirabilis_oral_taxon_022
otu37600	2.95833	3	k__Bacteria; p__Proteobacteria; c__Betaproteobacteria; o__Burkholderiales; f__Burkholderiaceae; g__Lautropia; s__mirabilis_oral_taxon_022
otu5308	3.41667	2.625	k__Bacteria; p__Proteobacteria; c__Betaproteobacteria; o__Neisseriales; f__Neisseriaceae; g__Neisseria; s__subflava_oral_taxon_476
otu40417	3.10417	2.66667	k__Bacteria; p__Firmicutes; c__Bacilli; o__Bacillales; f__Staphylococcaceae; g__Gemella; s__sanguinis_oral_taxon_757
otu21201	1.75	3.83333	k__Bacteria; p__Proteobacteria; c__Gammaproteobacteria; o__Pasteurellales; f__Pasteurellaceae; g__Aggregatibacter; s__segnis_oral_taxon_762
otu18564	2.5	3.04167	k__Bacteria; p__Proteobacteria; c__Betaproteobacteria; o__Neisseriales; f__Neisseriaceae; g__Neisseria; s__subflava_oral_taxon_476
otu31984	3.41667	2.41667	k__Bacteria; p__Proteobacteria; c__Betaproteobacteria; o__Neisseriales; f__Neisseriaceae; g__Neisseria; s__pharyngis_oral_taxon_729
otu58722	4.8125	0.166667	k__Bacteria; p__Bacteroidetes; c__Bacteroides; o__Bacteroidales; f__Prevotellaceae; g__Alloprevotella; s__sp._oral_taxon_473
otu22709	2.72917	2.6875	k__Bacteria; p__Fusobacteria; c__Fusobacteria; o__Fusobacteriales; f__Fusobacteriaceae; g__Fusobacterium; s__periodonticum_oral_taxon_201
otu31091	3.3125	2.6875	k__Bacteria; p__Firmicutes; c__Bacilli; o__Lactobacillales; f__Streptococcaceae; g__Streptococcus; s__pneumoniae_oral_taxon_734
otu33925	3.39583	2.08333	k__Bacteria; p__Proteobacteria; c__Gammaproteobacteria; o__Pasteurellales; f__Pasteurellaceae; g__Terrahaemophilus; s__aromaticivorans_oral_taxon_826
otu45497	3.08333	2.29167	k__Bacteria; p__Proteobacteria; c__Gammaproteobacteria; o__Pasteurellales; f__Pasteurellaceae; g__Haemophilus; s__sp._oral_taxon_908
otu1977	3.0625	2.60417	k__Bacteria; p__Firmicutes; c__Bacilli; o__Lactobacillales; f__Streptococcaceae; g__Streptococcus; s__sp._oral_taxon_071
otu24021	2.8125	2.60417	k__Bacteria; p__Proteobacteria; c__Gammaproteobacteria; o__Pasteurellales; f__Pasteurellaceae; g__Aggregatibacter; s__sp._oral_taxon_458
otu13150	2.4375	2.97917	k__Bacteria; p__Proteobacteria; c__Betaproteobacteria; o__Neisseriales; f__Neisseriaceae; g__Neisseria; s__pharyngis_oral_taxon_729
otu56302	2.64583	2.8125	k__Bacteria; p__Proteobacteria; c__Gammaproteobacteria; o__Pasteurellales; f__Pasteurellaceae; g__Haemophilus; s__sp._oral_taxon_036
otu27286	3.14583	2.45833	k__Bacteria; p__Firmicutes; c__Bacilli; o__Lactobacillales; f__Streptococcaceae; g__Streptococcus; s__mitis_oral_taxon_677
otu56652	2.22917	3.45833	k__Bacteria; p__Bacteroidetes; c__Bacteroides; o__Bacteroidales; f__Prevotellaceae; g__Alloprevotella; s__sp._oral_taxon_914
otu16737	0.229167	5.39583	k__Bacteria; p__Proteobacteria; c__Gammaproteobacteria; o__Pasteurellales; f__Pasteurellaceae; g__Aggregatibacter; s__sp._oral_taxon_458
otu42939	3.20833	2.5	k__Bacteria; p__Proteobacteria; c__Betaproteobacteria; o__Burkholderiales; f__Burkholderiaceae; g__Lautropia; s__mirabilis_oral_taxon_022
otu57013	4.20833	1.5	k__Bacteria; p__Proteobacteria; c__Betaproteobacteria; o__Burkholderiales; f__Burkholderiaceae; g__Lautropia; s__mirabilis_oral_taxon_022
otu36739	2.875	2.6875	k__Bacteria; p__Proteobacteria; c__Betaproteobacteria; o__Neisseriales; f__Neisseriaceae; g__Eikenella; s__corrodens_oral_taxon_577
otu16584	2	3.89583	k__Bacteria; p__Proteobacteria; c__Betaproteobacteria; o__Neisseriales; f__Neisseriaceae; g__Neisseria; s__oralis_oral_taxon_014
otu36001	1.83333	3.6875	k__Bacteria; p__Fusobacteria; c__Fusobacteria; o__Fusobacteriales; f__Leptotrichiaceae; g__Leptotrichia; s__sp._oral_taxon_909
otu55596	3.70833	1.83333	k__Bacteria; p__Proteobacteria; c__Gammaproteobacteria; o__Pasteurellales; f__Pasteurellaceae; g__Haemophilus; s__sp._oral_taxon_035
otu28790	2.6875	3.08333	k__Bacteria; p__Actinobacteria; c__Actinobacteria; o__Actinomycetales; f__Micrococcaceae; g__Rothia; s__aeria_oral_taxon_188
otu51739	3.97917	1.35417	k__Bacteria; p__Bacteroidetes; c__Bacteroides; o__Bacteroidales; f__Prevotellaceae; g__Alloprevotella; s__sp._oral_taxon_473
otu25358	2.91667	2.47917	k__Bacteria; p__Proteobacteria; c__Gammaproteobacteria; o__Pasteurellales; f__Pasteurellaceae; g__Haemophilus; s__parainfluenzae_oral_taxon_718
otu51341	3.27083	2.39583	k__Bacteria; p__Bacteroidetes; c__Bacteroides; o__Bacteroidales; f__Porphyromonadaceae; g__Porphyromonas; s__sp._oral_taxon_279
otu11236	2.79167	2.60417	k__Bacteria; p__Firmicutes; c__Clostridia; o__Clostridiales; f__Veillonellaceae; g__Selenomonas; s__sp._oral_taxon_479
otu15934	3.39583	1.8125	k__Bacteria; p__Firmicutes; c__Clostridia; o__Clostridiales; f__Veillonellaceae; g__Veillonella; s__sp._oral_taxon_780
otu17408	3.4375	1.83333	k__Bacteria; p__Firmicutes; c__Bacilli; o__Lactobacillales; f__Carnobacteriaceae; g__Granulicatella; s__elegans_oral_taxon_596
otu26481	3.3125	2.04167	k__Bacteria; p__Firmicutes; c__Clostridia; o__Clostridiales; f__Veillonellaceae; g__Veillonella; s__sp._oral_taxon_780
otu4439	2.66667	2.79167	k__Bacteria; p__Firmicutes; c__Bacilli; o__Lactobacillales; f__Streptococcaceae; g__Streptococcus; s__sp._oral_taxon_065
otu14883	3.45833	2.22917	k__Bacteria; p__Proteobacteria; c__Gammaproteobacteria; o__Cardiobacteriales; f__Cardiobacteriaceae; g__Cardiobacterium; s__hominis_oral_taxon_633
otu3395	3.22917	2.35417	k__Bacteria; p__Proteobacteria; c__Betaproteobacteria; o__Neisseriales; f__Neisseriaceae; g__Kingella; s__sp._oral_taxon_012
otu22052	3	2.14583	k__Bacteria; p__Firmicutes; c__Bacilli; o__Lactobacillales; f__Streptococcaceae; g__Streptococcus; s__mitis_oral_taxon_677
otu31997	2.60417	2.83333	k__Bacteria; p__Firmicutes; c__Clostridia; o__Clostridiales; f__Lachnospiraceae_[XIVa]; g__Lachnoanaerobaculum; s__umeaense_oral_taxon_107
otu7484	3.41667	1.79167	k__Bacteria; p__Firmicutes; c__Bacilli; o__Lactobacillales; f__Streptococcaceae; g__Streptococcus; s__infantis_oral_taxon_638
otu9526	3.20833	1.83333	k__Bacteria; p__Proteobacteria; c__Betaproteobacteria; o__Neisseriales; f__Neisseriaceae; g__Neisseria; s__mucosa_oral_taxon_682
otu40143	3.625	2.08333	k__Bacteria; p__Actinobacteria; c__Actinobacteria; o__Actinomycetales; f__Corynebacteriaceae; g__Corynebacterium; s__durum_oral_taxon_595
otu59391	3.10417	2.375	k__Bacteria; p__Fusobacteria; c__Fusobacteria; o__Fusobacteriales; f__Leptotrichiaceae; g__Leptotrichia; s__sp._oral_taxon_462
otu17036	2.5	2.97917	k__Bacteria; p__Firmicutes; c__Bacilli; o__Lactobacillales; f__Aerococcaceae; g__Abiotrophia; s__defectiva_oral_taxon_389
otu35444	2.29167	3.16667	k__Bacteria; p__Firmicutes; c__Bacilli; o__Bacillales; f__Staphylococcaceae; g__Gemella; s__sanguinis_oral_taxon_757
otu5123	2.5625	2.72917	k__Bacteria; p__Proteobacteria; c__Gammaproteobacteria; o__Pasteurellales; f__Pasteurellaceae; g__Aggregatibacter; s__sp._oral_taxon_458
otu5844	3.125	2.3125	k__Bacteria; p__Proteobacteria; c__Betaproteobacteria; o__Neisseriales; f__Neisseriaceae; g__Neisseria; s__pharyngis_oral_taxon_729
otu10128	3.02083	2.75	k__Bacteria; p__Proteobacteria; c__Betaproteobacteria; o__Neisseriales; f__Neisseriaceae; g__Neisseria; s__sp._oral_taxon_020
otu23210	3.0625	2.25	k__Bacteria; p__Proteobacteria; c__Gammaproteobacteria; o__Pasteurellales; f__Pasteurellaceae; g__Haemophilus; s__parainfluenzae_oral_taxon_718
otu43143	3.0625	2.3125	k__Bacteria; p__Firmicutes; c__Bacilli; o__Lactobacillales; f__Carnobacteriaceae; g__Granulicatella; s__elegans_oral_taxon_596
otu13527	2.83333	2.66667	k__Bacteria; p__Actinobacteria; c__Actinobacteria; o__Actinomycetales; f__Actinomycetaceae; g__Actinomyces; s__radicidentis_oral_taxon_746
otu27738	2.29167	3.08333	k__Bacteria; p__Fusobacteria; c__Fusobacteria; o__Fusobacteriales; f__Fusobacteriaceae; g__Fusobacterium; s__nucleatum_ss_polymorphum_oral_taxon_202
otu5662	2.47917	2.9375	k__Bacteria; p__Bacteroidetes; c__Bacteroides; o__Bacteroidales; f__Porphyromonadaceae; g__Porphyromonas; s__sp._oral_taxon_279
otu59327	2.58333	2.875	k__Bacteria; p__Firmicutes; c__Bacilli; o__Lactobacillales; f__Aerococcaceae; g__Abiotrophia; s__defectiva_oral_taxon_389
otu43932	2.83333	2.75	k__Bacteria; p__Proteobacteria; c__Betaproteobacteria; o__Neisseriales; f__Neisseriaceae; g__Neisseria; s__subflava_oral_taxon_476
otu29957	2.45833	2.70833	k__Bacteria; p__Proteobacteria; c__Betaproteobacteria; o__Neisseriales; f__Neisseriaceae; g__Neisseria; s__subflava_oral_taxon_476
otu35395	3.29167	1.95833	k__Bacteria; p__Proteobacteria; c__Betaproteobacteria; o__Burkholderiales; f__Burkholderiaceae; g__Lautropia; s__mirabilis_oral_taxon_022
otu44088	2.5625	2.77083	k__Bacteria; p__Proteobacteria; c__Betaproteobacteria; o__Neisseriales; f__Neisseriaceae; g__Eikenella; s__sp._oral_taxon_011
otu30810	3.08333	2.16667	k__Bacteria; p__Proteobacteria; c__Betaproteobacteria; o__Neisseriales; f__Neisseriaceae; g__Kingella; s__sp._oral_taxon_012
otu14506	2.97917	1.89583	k__Bacteria; p__Proteobacteria; c__Betaproteobacteria; o__Neisseriales; f__Neisseriaceae; g__Neisseria; s__mucosa_oral_taxon_682
otu15901	2.5625	2.70833	k__Bacteria; p__Firmicutes; c__Bacilli; o__Bacillales; f__Staphylococcaceae; g__Gemella; s__sanguinis_oral_taxon_757
otu24797	2.625	2.83333	k__Bacteria; p__Proteobacteria; c__Gammaproteobacteria; o__Pasteurellales; f__Pasteurellaceae; g__Haemophilus; s__parainfluenzae_oral_taxon_718
otu45919	2.8125	2.35417	k__Bacteria; p__Firmicutes; c__Clostridia; o__Clostridiales; f__Veillonellaceae; g__Veillonella; s__parvula_oral_taxon_161
otu20571	2	3.52083	k__Bacteria; p__Bacteroidetes; c__Flavobacteria; o__Flavobacteriales; f__Flavobacteriaceae; g__Bergeyella; s__sp._oral_taxon_322
otu21413	2.77083	2.16667	k__Bacteria; p__Firmicutes; c__Bacilli; o__Lactobacillales; f__Streptococcaceae; g__Streptococcus; s__mitis_oral_taxon_677
otu50449	1.95833	3.02083	k__Bacteria; p__Fusobacteria; c__Fusobacteria; o__Fusobacteriales; f__Leptotrichiaceae; g__Leptotrichia; s__buccalis_oral_taxon_563
otu1677	2.64583	2.79167	k__Bacteria; p__Firmicutes; c__Bacilli; o__Lactobacillales; f__Enterococcaceae; g__Enterococcus; s__faecalis_oral_taxon_604
otu33145	2.29167	3.08333	k__Bacteria; p__Bacteroidetes; c__Bacteroides; o__Bacteroidales; f__Prevotellaceae; g__Prevotella; s__sp._oral_taxon_317
otu44262	4.0625	1.41667	k__Bacteria; p__Proteobacteria; c__Gammaproteobacteria; o__Pasteurellales; f__Pasteurellaceae; g__Haemophilus; s__sp._oral_taxon_035
otu23831	2.95833	2.29167	k__Bacteria; p__Proteobacteria; c__Gammaproteobacteria; o__Pasteurellales; f__Pasteurellaceae; g__Haemophilus; s__sp._oral_taxon_035
otu5550	2.3125	2.70833	k__Bacteria; p__Proteobacteria; c__Betaproteobacteria; o__Neisseriales; f__Neisseriaceae; g__Neisseria; s__mucosa_oral_taxon_682
otu23801	2.95833	2.20833	k__Bacteria; p__Firmicutes; c__Bacilli; o__Lactobacillales; f__Carnobacteriaceae; g__Granulicatella; s__elegans_oral_taxon_596
otu24241	2.02083	3.66667	k__Bacteria; p__Proteobacteria; c__Betaproteobacteria; o__Neisseriales; f__Neisseriaceae; g__Neisseria; s__sp._oral_taxon_016
otu56080	2.60417	2.4375	k__Bacteria; p__Firmicutes; c__Bacilli; o__Bacillales; f__Staphylococcaceae; g__Gemella; s__sanguinis_oral_taxon_757
otu45959	1.41667	4.04167	k__Bacteria; p__Fusobacteria; c__Fusobacteria; o__Fusobacteriales; f__Leptotrichiaceae; g__Leptotrichia; s__shahii_oral_taxon_214
otu58524	2.64583	2.5	k__Bacteria; p__Firmicutes; c__Bacilli; o__Lactobacillales; f__Streptococcaceae; g__Streptococcus; s__sp._oral_taxon_071
otu21034	2.8125	1.60417	k__Bacteria; p__Proteobacteria; c__Betaproteobacteria; o__Neisseriales; f__Neisseriaceae; g__Neisseria; s__mucosa_oral_taxon_682
otu37006	2.58333	2.625	k__Bacteria; p__Proteobacteria; c__Betaproteobacteria; o__Neisseriales; f__Neisseriaceae; g__Neisseria; s__mucosa_oral_taxon_682
otu2112	2.75	2.47917	k__Bacteria; p__Proteobacteria; c__Gammaproteobacteria; o__Pasteurellales; f__Pasteurellaceae; g__Terrahaemophilus; s__aromaticivorans_oral_taxon_826
otu25801	2.60417	2.16667	k__Bacteria; p__Bacteroidetes; c__Bacteroides; o__Bacteroidales; f__Prevotellaceae; g__Alloprevotella; s__sp._oral_taxon_473
otu46000	1.45833	3.72917	k__Bacteria; p__Fusobacteria; c__Fusobacteria; o__Fusobacteriales; f__Leptotrichiaceae; g__Leptotrichia; s__hofstadii_oral_taxon_224
otu42599	2.72917	2.52083	k__Bacteria; p__Proteobacteria; c__Betaproteobacteria; o__Neisseriales; f__Neisseriaceae; g__Kingella; s__denitrificans_oral_taxon_582
otu304	4.02083	0.833333	k__Bacteria; p__Bacteroidetes; c__Bacteroides; o__Bacteroidales; f__Prevotellaceae; g__Alloprevotella; s__sp._oral_taxon_473
otu2819	3.33333	1.72917	k__Bacteria; p__Firmicutes; c__Bacilli; o__Lactobacillales; f__Streptococcaceae; g__Streptococcus; s__infantis_oral_taxon_638
otu42503	3.5	1.6875	k__Bacteria; p__Proteobacteria; c__Betaproteobacteria; o__Neisseriales; f__Neisseriaceae; g__Neisseria; s__subflava_oral_taxon_476
otu14185	4.22917	0.5625	k__Bacteria; p__Bacteroidetes; c__Bacteroides; o__Bacteroidales; f__Prevotellaceae; g__Alloprevotella; s__sp._oral_taxon_473
otu19027	2.20833	2.75	k__Bacteria; p__Proteobacteria; c__Betaproteobacteria; o__Neisseriales; f__Neisseriaceae; g__Neisseria; s__mucosa_oral_taxon_682
otu31449	2.8125	1.72917	k__Bacteria; p__Proteobacteria; c__Betaproteobacteria; o__Neisseriales; f__Neisseriaceae; g__Neisseria; s__sp._oral_taxon_018
otu14426	3.5625	1.125	k__Bacteria; p__Bacteroidetes; c__Flavobacteria; o__Flavobacteriales; f__Flavobacteriaceae; g__Bergeyella; s__sp._oral_taxon_322
otu14690	2.91667	1.3125	k__Bacteria; p__Proteobacteria; c__Betaproteobacteria; o__Neisseriales; f__Neisseriaceae; g__Neisseria; s__mucosa_oral_taxon_682
otu50606	3.20833	1.72917	k__Bacteria; p__Proteobacteria; c__Betaproteobacteria; o__Neisseriales; f__Neisseriaceae; g__Kingella; s__sp._oral_taxon_012
otu37869	1.6875	3.33333	k__Bacteria; p__Bacteroidetes; c__Flavobacteria; o__Flavobacteriales; f__Flavobacteriaceae; g__Bergeyella; s__sp._oral_taxon_900
otu30059	3.16667	1.625	k__Bacteria; p__Firmicutes; c__Bacilli; o__Lactobacillales; f__Carnobacteriaceae; g__Granulicatella; s__elegans_oral_taxon_596
otu41473	1.5625	3.3125	k__Bacteria; p__Proteobacteria; c__Betaproteobacteria; o__Neisseriales; f__Neisseriaceae; g__Neisseria; s__oralis_oral_taxon_014
otu14740	3.02083	1.29167	k__Bacteria; p__Firmicutes; c__Bacilli; o__Lactobacillales; f__Streptococcaceae; g__Streptococcus; s__mitis_oral_taxon_677
otu19442	2.3125	2.47917	k__Bacteria; p__Proteobacteria; c__Betaproteobacteria; o__Neisseriales; f__Neisseriaceae; g__Neisseria; s__mucosa_oral_taxon_682
otu38090	2.85417	2.08333	k__Bacteria; p__Firmicutes; c__Bacilli; o__Lactobacillales; f__Carnobacteriaceae; g__Granulicatella; s__elegans_oral_taxon_596
otu44927	1.70833	3.33333	k__Bacteria; p__Proteobacteria; c__Betaproteobacteria; o__Neisseriales; f__Neisseriaceae; g__Neisseria; s__oralis_oral_taxon_014
otu27965	3.04167	2.0625	k__Bacteria; p__Firmicutes; c__Bacilli; o__Lactobacillales; f__Streptococcaceae; g__Streptococcus; s__mitis_oral_taxon_677
otu31209	2.85417	1.58333	k__Bacteria; p__Firmicutes; c__Bacilli; o__Bacillales; f__Staphylococcaceae; g__Gemella; s__sanguinis_oral_taxon_757
otu12265	3.3125	0.9375	k__Bacteria; p__Firmicutes; c__Bacilli; o__Lactobacillales; f__Streptococcaceae; g__Streptococcus; s__mitis_oral_taxon_677
otu51365	2.5625	2.39583	k__Bacteria; p__Fusobacteria; c__Fusobacteria; o__Fusobacteriales; f__Leptotrichiaceae; g__Leptotrichia; s__sp._oral_taxon_909
otu22956	2.54167	2.6875	k__Bacteria; p__Bacteroidetes; c__Bacteroides; o__Bacteroidales; f__Porphyromonadaceae; g__Porphyromonas; s__sp._oral_taxon_279
otu42595	1.89583	3.39583	k__Bacteria; p__Proteobacteria; c__Betaproteobacteria; o__Neisseriales; f__Neisseriaceae; g__Kingella; s__sp._oral_taxon_012
otu45881	3.22917	1.45833	k__Bacteria; p__Proteobacteria; c__Gammaproteobacteria; o__Pasteurellales; f__Pasteurellaceae; g__Terrahaemophilus; s__aromaticivorans_oral_taxon_826
otu5125	3.08333	1.97917	k__Bacteria; p__Actinobacteria; c__Actinobacteria; o__Actinomycetales; f__Corynebacteriaceae; g__Corynebacterium; s__durum_oral_taxon_595
otu28576	2.35417	2.625	k__Bacteria; p__Bacteroidetes; c__Bacteroides; o__Bacteroidales; f__Porphyromonadaceae; g__Porphyromonas; s__sp._oral_taxon_279
otu19598	2.45833	2.35417	k__Bacteria; p__Proteobacteria; c__Betaproteobacteria; o__Neisseriales; f__Neisseriaceae; g__Neisseria; s__mucosa_oral_taxon_682
otu26802	0.75	4.625	k__Bacteria; p__Bacteroidetes; c__Bacteroides; o__Bacteroidales; f__Prevotellaceae; g__Prevotella; s__sp._oral_taxon_317
otu58948	2.41667	2.41667	k__Bacteria; p__Proteobacteria; c__Betaproteobacteria; o__Neisseriales; f__Neisseriaceae; g__Neisseria; s__mucosa_oral_taxon_682
otu13043	1.41667	3.5625	k__Bacteria; p__Proteobacteria; c__Gammaproteobacteria; o__Pasteurellales; f__Pasteurellaceae; g__Aggregatibacter; s__sp._oral_taxon_458
otu1979	2.875	2.08333	k__Bacteria; p__Fusobacteria; c__Fusobacteria; o__Fusobacteriales; f__Fusobacteriaceae; g__Fusobacterium; s__sp._oral_taxon_370
otu23007	2.125	2.875	k__Bacteria; p__Firmicutes; c__Clostridia; o__Clostridiales; f__Veillonellaceae; g__Veillonella; s__dispar_oral_taxon_160
otu28005	2.58333	2.08333	k__Bacteria; p__Firmicutes; c__Clostridia; o__Clostridiales; f__Veillonellaceae; g__Veillonella; s__sp._oral_taxon_780
otu28295	2.4375	2.25	k__Bacteria; p__Bacteroidetes; c__Bacteroides; o__Bacteroidales; f__Prevotellaceae; g__Alloprevotella; s__sp._oral_taxon_473
otu10971	2.5625	2.20833	k__Bacteria; p__Firmicutes; c__Bacilli; o__Lactobacillales; f__Streptococcaceae; g__Streptococcus; s__mitis_oral_taxon_677
otu27261	0.104167	3.85417	k__Bacteria; p__Bacteroidetes; c__Flavobacteria; o__Flavobacteriales; f__Flavobacteriaceae; g__Bergeyella; s__sp._oral_taxon_900
otu14850	3.3125	1.52083	k__Bacteria; p__Proteobacteria; c__Betaproteobacteria; o__Burkholderiales; f__Burkholderiaceae; g__Lautropia; s__mirabilis_oral_taxon_022
otu24762	2.375	2.3125	k__Bacteria; p__Proteobacteria; c__Betaproteobacteria; o__Neisseriales; f__Neisseriaceae; g__Neisseria; s__mucosa_oral_taxon_682
otu54232	0.520833	4.625	k__Bacteria; p__Bacteroidetes; c__Bacteroides; o__Bacteroidales; f__Prevotellaceae; g__Prevotella; s__sp._oral_taxon_299
otu57568	2.41667	2.47917	k__Bacteria; p__Firmicutes; c__Bacilli; o__Lactobacillales; f__Streptococcaceae; g__Streptococcus; s__mitis_oral_taxon_677
otu59097	2.39583	2.39583	k__Bacteria; p__Firmicutes; c__Bacilli; o__Lactobacillales; f__Carnobacteriaceae; g__Granulicatella; s__elegans_oral_taxon_596
otu20556	2.875	1.75	k__Bacteria; p__Bacteroidetes; c__Bacteroides; o__Bacteroidales; f__Porphyromonadaceae; g__Porphyromonas; s__sp._oral_taxon_279
otu35607	2.125	2.70833	k__Bacteria; p__Firmicutes; c__Bacilli; o__Bacillales; f__Staphylococcaceae; g__Gemella; s__sanguinis_oral_taxon_757
otu18395	2.5	2.04167	k__Bacteria; p__Proteobacteria; c__Gammaproteobacteria; o__Pasteurellales; f__Pasteurellaceae; g__Haemophilus; s__sp._oral_taxon_908
otu22299	2.5	2.47917	k__Bacteria; p__Proteobacteria; c__Betaproteobacteria; o__Neisseriales; f__Neisseriaceae; g__Neisseria; s__mucosa_oral_taxon_682
otu30511	2.9375	1.70833	k__Bacteria; p__Firmicutes; c__Bacilli; o__Lactobacillales; f__Streptococcaceae; g__Streptococcus; s__peroris_oral_taxon_728
otu47768	3.39583	1.33333	k__Bacteria; p__Proteobacteria; c__Gammaproteobacteria; o__Pasteurellales; f__Pasteurellaceae; g__Haemophilus; s__sp._oral_taxon_035
otu6496	3.14583	1.77083	k__Bacteria; p__Proteobacteria; c__Betaproteobacteria; o__Burkholderiales; f__Burkholderiaceae; g__Lautropia; s__mirabilis_oral_taxon_022
otu9978	3.66667	0.895833	k__Bacteria; p__Bacteroidetes; c__Bacteroides; o__Bacteroidales; f__Prevotellaceae; g__Prevotella; s__sp._oral_taxon_299
otu17977	2.41667	2.25	k__Bacteria; p__Firmicutes; c__Bacilli; o__Bacillales; f__Staphylococcaceae; g__Gemella; s__sanguinis_oral_taxon_757
otu50232	2.58333	2.16667	k__Bacteria; p__Proteobacteria; c__Betaproteobacteria; o__Neisseriales; f__Neisseriaceae; g__Neisseria; s__pharyngis_oral_taxon_729
otu53191	2.5	2.14583	k__Bacteria; p__Actinobacteria; c__Actinobacteria; o__Actinomycetales; f__Actinomycetaceae; g__Actinomyces; s__sp._oral_taxon_171
otu8524	1.79167	2.89583	k__Bacteria; p__Proteobacteria; c__Betaproteobacteria; o__Neisseriales; f__Neisseriaceae; g__Neisseria; s__subflava_oral_taxon_476
otu19665	2.47917	2.33333	k__Bacteria; p__Proteobacteria; c__Betaproteobacteria; o__Neisseriales; f__Neisseriaceae; g__Neisseria; s__pharyngis_oral_taxon_729
otu20417	2.0625	2.625	k__Bacteria; p__Proteobacteria; c__Betaproteobacteria; o__Neisseriales; f__Neisseriaceae; g__Neisseria; s__subflava_oral_taxon_476
otu30637	3.625	1.27083	k__Bacteria; p__Proteobacteria; c__Betaproteobacteria; o__Neisseriales; f__Neisseriaceae; g__Neisseria; s__sp._oral_taxon_499
otu59220	2.35417	2.52083	k__Bacteria; p__Actinobacteria; c__Actinobacteria; o__Actinomycetales; f__Actinomycetaceae; g__Actinomyces; s__sp._oral_taxon_171
otu58882	1.97917	2.52083	k__Bacteria; p__Proteobacteria; c__Betaproteobacteria; o__Neisseriales; f__Neisseriaceae; g__Neisseria; s__mucosa_oral_taxon_682
otu24222	1.9375	2.77083	k__Bacteria; p__Firmicutes; c__Clostridia; o__Clostridiales; f__Lachnospiraceae_[XIVa]; g__Lachnoanaerobaculum; s__umeaense_oral_taxon_107
otu8951	2.16667	2.60417	k__Bacteria; p__Firmicutes; c__Bacilli; o__Lactobacillales; f__Streptococcaceae; g__Streptococcus; s__peroris_oral_taxon_728
otu15911	3.125	1.54167	k__Bacteria; p__Firmicutes; c__Bacilli; o__Lactobacillales; f__Streptococcaceae; g__Streptococcus; s__mitis_oral_taxon_677
otu49243	2.375	2.14583	k__Bacteria; p__Firmicutes; c__Bacilli; o__Bacillales; f__Staphylococcaceae; g__Gemella; s__sanguinis_oral_taxon_757
otu55355	2.125	2.60417	k__Bacteria; p__Proteobacteria; c__Gammaproteobacteria; o__Pasteurellales; f__Pasteurellaceae; g__Haemophilus; s__parainfluenzae_oral_taxon_718
otu46657	1.16667	3.04167	k__Bacteria; p__Bacteroidetes; c__Flavobacteria; o__Flavobacteriales; f__Flavobacteriaceae; g__Capnocytophaga; s__sp._oral_taxon_332
otu20109	2.83333	1.85417	k__Bacteria; p__Proteobacteria; c__Gammaproteobacteria; o__Pasteurellales; f__Pasteurellaceae; g__Haemophilus; s__parainfluenzae_oral_taxon_718
otu26283	2.22917	2.39583	k__Bacteria; p__Proteobacteria; c__Betaproteobacteria; o__Neisseriales; f__Neisseriaceae; g__Neisseria; s__pharyngis_oral_taxon_729
otu948	2.125	2.85417	k__Bacteria; p__Actinobacteria; c__Actinobacteria; o__Actinomycetales; f__Micrococcaceae; g__Rothia; s__aeria_oral_taxon_188
otu36553	2.41667	2.3125	k__Bacteria; p__Fusobacteria; c__Fusobacteria; o__Fusobacteriales; f__Leptotrichiaceae; g__Leptotrichia; s__sp._oral_taxon_219
otu15135	2.625	2.14583	k__Bacteria; p__Firmicutes; c__Bacilli; o__Lactobacillales; f__Streptococcaceae; g__Streptococcus; s__mitis_oral_taxon_677
otu24085	2.375	2.1875	k__Bacteria; p__Bacteroidetes; c__Bacteroides; o__Bacteroidales; f__Porphyromonadaceae; g__Porphyromonas; s__sp._oral_taxon_279
otu48006	2.14583	2.75	k__Bacteria; p__Proteobacteria; c__Gammaproteobacteria; o__Pasteurellales; f__Pasteurellaceae; g__Terrahaemophilus; s__aromaticivorans_oral_taxon_826
otu53355	2.6875	1.875	k__Bacteria; p__Bacteroidetes; c__Bacteroides; o__Bacteroidales; f__Prevotellaceae; g__Alloprevotella; s__sp._oral_taxon_473
otu8222	3.125	1.20833	k__Bacteria; p__Bacteroidetes; c__Bacteroides; o__Bacteroidales; f__Prevotellaceae; g__Alloprevotella; s__sp._oral_taxon_474
otu22843	2.41667	2.20833	k__Bacteria; p__Firmicutes; c__Bacilli; o__Lactobacillales; f__Streptococcaceae; g__Streptococcus; s__mitis_oral_taxon_677
otu45725	2.625	1.83333	k__Bacteria; p__Actinobacteria; c__Actinobacteria; o__Actinomycetales; f__Actinomycetaceae; g__Actinomyces; s__radicidentis_oral_taxon_746
otu38359	3.27083	1.08333	k__Bacteria; p__Bacteroidetes; c__Bacteroides; o__Bacteroidales; f__Prevotellaceae; g__Alloprevotella; s__sp._oral_taxon_473
otu41506	2.79167	1.6875	k__Bacteria; p__Firmicutes; c__Bacilli; o__Lactobacillales; f__Streptococcaceae; g__Streptococcus; s__mitis_oral_taxon_677
otu53293	2.75	1.58333	k__Bacteria; p__Firmicutes; c__Bacilli; o__Lactobacillales; f__Streptococcaceae; g__Streptococcus; s__infantis_oral_taxon_638
otu58319	2.77083	1.83333	k__Bacteria; p__Firmicutes; c__Bacilli; o__Lactobacillales; f__Streptococcaceae; g__Streptococcus; s__infantis_oral_taxon_638
otu31615	2.04167	2.75	k__Bacteria; p__Firmicutes; c__Bacilli; o__Lactobacillales; f__Streptococcaceae; g__Streptococcus; s__mitis_oral_taxon_677
otu36535	2.10417	2.875	k__Bacteria; p__Firmicutes; c__Bacilli; o__Lactobacillales; f__Streptococcaceae; g__Streptococcus; s__cristatus_oral_taxon_578
otu22421	1.83333	2.83333	k__Bacteria; p__Proteobacteria; c__Gammaproteobacteria; o__Pasteurellales; f__Pasteurellaceae; g__Aggregatibacter; s__sp._oral_taxon_458
otu38828	2.375	2.35417	k__Bacteria; p__Firmicutes; c__Bacilli; o__Lactobacillales; f__Streptococcaceae; g__Streptococcus; s__peroris_oral_taxon_728
otu54516	2.41667	2.1875	k__Bacteria; p__Proteobacteria; c__Gammaproteobacteria; o__Pasteurellales; f__Pasteurellaceae; g__Haemophilus; s__sp._oral_taxon_908
otu15348	2.41667	2.3125	k__Bacteria; p__Proteobacteria; c__Betaproteobacteria; o__Neisseriales; f__Neisseriaceae; g__Neisseria; s__mucosa_oral_taxon_682
otu19916	2.33333	2.25	k__Bacteria; p__Firmicutes; c__Bacilli; o__Lactobacillales; f__Streptococcaceae; g__Streptococcus; s__pneumoniae_oral_taxon_734
otu57336	2.83333	1.4375	k__Bacteria; p__Firmicutes; c__Bacilli; o__Lactobacillales; f__Streptococcaceae; g__Streptococcus; s__mitis_oral_taxon_677
otu13586	1.39583	3	k__Bacteria; p__Bacteroidetes; c__Bacteroides; o__Bacteroidales; f__Prevotellaceae; g__Alloprevotella; s__sp._oral_taxon_473
otu52265	1.54167	3	k__Bacteria; p__Proteobacteria; c__Gammaproteobacteria; o__Pasteurellales; f__Pasteurellaceae; g__Aggregatibacter; s__sp._oral_taxon_458
otu55992	2.66667	2	k__Bacteria; p__Proteobacteria; c__Betaproteobacteria; o__Neisseriales; f__Neisseriaceae; g__Neisseria; s__pharyngis_oral_taxon_729
otu47175	2.3125	2.125	k__Bacteria; p__Bacteroidetes; c__Bacteroides; o__Bacteroidales; f__Prevotellaceae; g__Alloprevotella; s__sp._oral_taxon_474
otu54738	2.10417	2.52083	k__Bacteria; p__Fusobacteria; c__Fusobacteria; o__Fusobacteriales; f__Leptotrichiaceae; g__Leptotrichia; s__hongkongensis_oral_taxon_213
otu8002	2.41667	2.5	k__Bacteria; p__Firmicutes; c__Bacilli; o__Lactobacillales; f__Streptococcaceae; g__Streptococcus; s__sanguinis_oral_taxon_758
otu35853	2.14583	2.58333	k__Bacteria; p__Firmicutes; c__Bacilli; o__Lactobacillales; f__Carnobacteriaceae; g__Granulicatella; s__elegans_oral_taxon_596
otu43952	2.875	1.6875	k__Bacteria; p__Proteobacteria; c__Betaproteobacteria; o__Burkholderiales; f__Burkholderiaceae; g__Lautropia; s__mirabilis_oral_taxon_022
otu46079	2.1875	2.20833	k__Bacteria; p__Fusobacteria; c__Fusobacteria; o__Fusobacteriales; f__Leptotrichiaceae; g__Leptotrichia; s__sp._oral_taxon_217
otu47488	2.60417	2.02083	k__Bacteria; p__Firmicutes; c__Bacilli; o__Lactobacillales; f__Streptococcaceae; g__Streptococcus; s__pneumoniae_oral_taxon_734
otu57035	1.9375	3.0625	k__Bacteria; p__Actinobacteria; c__Actinobacteria; o__Actinomycetales; f__Propionibacteriaceae; g__Propionibacterium; s__sp._oral_taxon_915
otu25464	2.20833	2.47917	k__Bacteria; p__Actinobacteria; c__Actinobacteria; o__Actinomycetales; f__Corynebacteriaceae; g__Corynebacterium; s__matruchotii_oral_taxon_666
otu29473	2.47917	1.95833	k__Bacteria; p__Proteobacteria; c__Betaproteobacteria; o__Neisseriales; f__Neisseriaceae; g__Neisseria; s__subflava_oral_taxon_476
otu40040	2.54167	1.85417	k__Bacteria; p__Proteobacteria; c__Betaproteobacteria; o__Neisseriales; f__Neisseriaceae; g__Neisseria; s__mucosa_oral_taxon_682
otu42912	2.625	1.85417	k__Bacteria; p__Firmicutes; c__Bacilli; o__Lactobacillales; f__Streptococcaceae; g__Streptococcus; s__infantis_oral_taxon_638
otu22627	1.41667	2.79167	k__Bacteria; p__Bacteroidetes; c__Bacteroides; o__Bacteroidales; f__Prevotellaceae; g__Alloprevotella; s__sp._oral_taxon_473
otu22398	2.04167	2.58333	k__Bacteria; p__Fusobacteria; c__Fusobacteria; o__Fusobacteriales; f__Leptotrichiaceae; g__Leptotrichia; s__shahii_oral_taxon_214
otu39454	3.1875	1.625	k__Bacteria; p__Proteobacteria; c__Betaproteobacteria; o__Neisseriales; f__Neisseriaceae; g__Neisseria; s__sp._oral_taxon_499
otu52624	1.72917	2.35417	k__Bacteria; p__Firmicutes; c__Bacilli; o__Lactobacillales; f__Streptococcaceae; g__Streptococcus; s__intermedius_oral_taxon_644
otu10531	2.77083	1.64583	k__Bacteria; p__Firmicutes; c__Bacilli; o__Lactobacillales; f__Streptococcaceae; g__Streptococcus; s__mitis_oral_taxon_677
otu11409	1.79167	2.52083	k__Bacteria; p__Proteobacteria; c__Gammaproteobacteria; o__Pasteurellales; f__Pasteurellaceae; g__Haemophilus; s__sp._oral_taxon_908
otu36578	2.22917	2.10417	k__Bacteria; p__Actinobacteria; c__Actinobacteria; o__Actinomycetales; f__Actinomycetaceae; g__Actinomyces; s__meyeri_oral_taxon_671
otu40495	2.20833	2.29167	k__Bacteria; p__Proteobacteria; c__Gammaproteobacteria; o__Pasteurellales; f__Pasteurellaceae; g__Terrahaemophilus; s__aromaticivorans_oral_taxon_826
otu48130	2.77083	1.39583	k__Bacteria; p__Bacteroidetes; c__Bacteroides; o__Bacteroidales; f__Prevotellaceae; g__Alloprevotella; s__sp._oral_taxon_473
otu55986	1.79167	2.35417	k__Bacteria; p__Proteobacteria; c__Betaproteobacteria; o__Neisseriales; f__Neisseriaceae; g__Neisseria; s__subflava_oral_taxon_476
otu28066	2.0625	2.39583	k__Bacteria; p__Proteobacteria; c__Betaproteobacteria; o__Neisseriales; f__Neisseriaceae; g__Neisseria; s__subflava_oral_taxon_476
otu47951	2	2.58333	k__Bacteria; p__Proteobacteria; c__Betaproteobacteria; o__Burkholderiales; f__Burkholderiaceae; g__Lautropia; s__mirabilis_oral_taxon_022
otu2055	2.20833	2.5	k__Bacteria; p__Proteobacteria; c__Gammaproteobacteria; o__Pasteurellales; f__Pasteurellaceae; g__Aggregatibacter; s__sp._oral_taxon_513
otu1130	2.60417	1.83333	k__Bacteria; p__Proteobacteria; c__Betaproteobacteria; o__Neisseriales; f__Neisseriaceae; g__Neisseria; s__pharyngis_oral_taxon_729
otu7920	1.875	2.625	k__Bacteria; p__Fusobacteria; c__Fusobacteria; o__Fusobacteriales; f__Leptotrichiaceae; g__Leptotrichia; s__hofstadii_oral_taxon_224
otu59707	2.33333	1.77083	k__Bacteria; p__Bacteroidetes; c__Bacteroides; o__Bacteroidales; f__Porphyromonadaceae; g__Porphyromonas; s__catoniae_oral_taxon_283
otu3258	2.72917	1.4375	k__Bacteria; p__Proteobacteria; c__Gammaproteobacteria; o__Pasteurellales; f__Pasteurellaceae; g__Terrahaemophilus; s__aromaticivorans_oral_taxon_826
otu27113	2.08333	2.375	k__Bacteria; p__Proteobacteria; c__Betaproteobacteria; o__Neisseriales; f__Neisseriaceae; g__Neisseria; s__mucosa_oral_taxon_682
otu51930	1.875	2.27083	k__Bacteria; p__Firmicutes; c__Bacilli; o__Lactobacillales; f__Streptococcaceae; g__Streptococcus; s__mitis_oral_taxon_677
otu54160	2.25	2.25	k__Bacteria; p__Proteobacteria; c__Betaproteobacteria; o__Neisseriales; f__Neisseriaceae; g__Simonsiella; s__muelleri_oral_taxon_683
otu15073	0.979167	3.75	k__Bacteria; p__Proteobacteria; c__Betaproteobacteria; o__Neisseriales; f__Neisseriaceae; g__Kingella; s__denitrificans_oral_taxon_582
otu11821	3.16667	1.29167	k__Bacteria; p__Proteobacteria; c__Gammaproteobacteria; o__Pasteurellales; f__Pasteurellaceae; g__Haemophilus; s__parainfluenzae_oral_taxon_718
otu44609	1.60417	2.72917	k__Bacteria; p__Fusobacteria; c__Fusobacteria; o__Fusobacteriales; f__Leptotrichiaceae; g__Leptotrichia; s__sp._oral_taxon_392
otu10131	2.125	2.02083	k__Bacteria; p__Proteobacteria; c__Betaproteobacteria; o__Neisseriales; f__Neisseriaceae; g__Neisseria; s__pharyngis_oral_taxon_729
otu25018	1.39583	3.25	k__Bacteria; p__Fusobacteria; c__Fusobacteria; o__Fusobacteriales; f__Leptotrichiaceae; g__Leptotrichia; s__sp._oral_taxon_462
otu52912	1.4375	2.85417	k__Bacteria; p__Bacteroidetes; c__Bacteroides; o__Bacteroidales; f__Prevotellaceae; g__Alloprevotella; s__sp._oral_taxon_912
otu46499	2.45833	2.14583	k__Bacteria; p__Proteobacteria; c__Betaproteobacteria; o__Burkholderiales; f__Burkholderiaceae; g__Lautropia; s__mirabilis_oral_taxon_022
otu22311	2.20833	1.91667	k__Bacteria; p__Firmicutes; c__Bacilli; o__Lactobacillales; f__Streptococcaceae; g__Streptococcus; s__mitis_oral_taxon_677
otu15836	1.91667	2.5625	k__Bacteria; p__Proteobacteria; c__Betaproteobacteria; o__Neisseriales; f__Neisseriaceae; g__Neisseria; s__subflava_oral_taxon_476
otu1351	1.89583	2.41667	k__Bacteria; p__Firmicutes; c__Clostridia; o__Clostridiales; f__Lachnospiraceae_[XIVa]; g__Lachnoanaerobaculum; s__umeaense_oral_taxon_107
otu26181	2.27083	2.41667	k__Bacteria; p__Proteobacteria; c__Betaproteobacteria; o__Neisseriales; f__Neisseriaceae; g__Neisseria; s__oralis_oral_taxon_014
otu27853	2.375	1.85417	k__Bacteria; p__Firmicutes; c__Bacilli; o__Lactobacillales; f__Streptococcaceae; g__Streptococcus; s__sp._oral_taxon_423
otu30453	3.47917	0.479167	k__Bacteria; p__Bacteroidetes; c__Bacteroides; o__Bacteroidales; f__Prevotellaceae; g__Alloprevotella; s__sp._oral_taxon_473
otu33338	2.4375	1.875	k__Bacteria; p__Proteobacteria; c__Betaproteobacteria; o__Neisseriales; f__Neisseriaceae; g__Neisseria; s__oralis_oral_taxon_014
otu59723	2.77083	1.58333	k__Bacteria; p__Proteobacteria; c__Betaproteobacteria; o__Neisseriales; f__Neisseriaceae; g__Neisseria; s__subflava_oral_taxon_476
otu984	1.64583	2.625	k__Bacteria; p__Firmicutes; c__Clostridia; o__Clostridiales; f__Veillonellaceae; g__Selenomonas; s__sp._oral_taxon_140
otu4913	1.35417	3	k__Bacteria; p__Actinobacteria; c__Actinobacteria; o__Actinomycetales; f__Actinomycetaceae; g__Actinomyces; s__sp._oral_taxon_896
otu6113	2.58333	1.72917	k__Bacteria; p__Proteobacteria; c__Betaproteobacteria; o__Neisseriales; f__Neisseriaceae; g__Neisseria; s__subflava_oral_taxon_476
otu19131	2.04167	2.35417	k__Bacteria; p__Bacteroidetes; c__Bacteroides; o__Bacteroidales; f__Prevotellaceae; g__Prevotella; s__sp._oral_taxon_317
otu38985	2.58333	1.58333	k__Bacteria; p__Firmicutes; c__Clostridia; o__Clostridiales; f__Veillonellaceae; g__Veillonella; s__sp._oral_taxon_780
otu52934	2.60417	1.58333	k__Bacteria; p__Firmicutes; c__Bacilli; o__Lactobacillales; f__Streptococcaceae; g__Streptococcus; s__infantis_oral_taxon_638
otu58712	2.375	1.9375	k__Bacteria; p__Proteobacteria; c__Betaproteobacteria; o__Neisseriales; f__Neisseriaceae; g__Eikenella; s__sp._oral_taxon_011
otu59972	4.27083	0.0416667	k__Bacteria; p__Bacteroidetes; c__Bacteroides; o__Bacteroidales; f__Prevotellaceae; g__Alloprevotella; s__sp._oral_taxon_473
otu23571	2.47917	1.64583	k__Bacteria; p__Firmicutes; c__Clostridia; o__Clostridiales; f__Veillonellaceae; g__Veillonella; s__sp._oral_taxon_780
otu41051	2.29167	1.39583	k__Bacteria; p__Proteobacteria; c__Betaproteobacteria; o__Neisseriales; f__Neisseriaceae; g__Neisseria; s__mucosa_oral_taxon_682
otu52259	2.04167	2.1875	k__Bacteria; p__Firmicutes; c__Clostridia; o__Clostridiales; f__Lachnospiraceae_[XIVa]; g__Lachnospiraceae_[G-2]; s__sp._oral_taxon_096
otu25467	2.41667	1.9375	k__Bacteria; p__Proteobacteria; c__Gammaproteobacteria; o__Pasteurellales; f__Pasteurellaceae; g__Haemophilus; s__parainfluenzae_oral_taxon_718
otu45189	1.77083	2.39583	k__Bacteria; p__Fusobacteria; c__Fusobacteria; o__Fusobacteriales; f__Fusobacteriaceae; g__Fusobacterium; s__nucleatum_ss_nucleatum_oral_taxon_698
otu53966	2.58333	1.45833	k__Bacteria; p__Firmicutes; c__Bacilli; o__Lactobacillales; f__Carnobacteriaceae; g__Granulicatella; s__elegans_oral_taxon_596
otu20828	2.20833	2.1875	k__Bacteria; p__Bacteroidetes; c__Flavobacteria; o__Flavobacteriales; f__Flavobacteriaceae; g__Capnocytophaga; s__leadbetteri_oral_taxon_329
otu263	2.10417	2.16667	k__Bacteria; p__Proteobacteria; c__Gammaproteobacteria; o__Pasteurellales; f__Pasteurellaceae; g__Haemophilus; s__parainfluenzae_oral_taxon_718
otu28562	2.5	1.89583	k__Bacteria; p__Proteobacteria; c__Betaproteobacteria; o__Neisseriales; f__Neisseriaceae; g__Neisseria; s__subflava_oral_taxon_476
otu31477	2.54167	1.52083	k__Bacteria; p__Firmicutes; c__Clostridia; o__Clostridiales; f__Veillonellaceae; g__Veillonella; s__sp._oral_taxon_780
otu40192	1.16667	3.58333	k__Bacteria; p__Fusobacteria; c__Fusobacteria; o__Fusobacteriales; f__Leptotrichiaceae; g__Leptotrichia; s__sp._oral_taxon_462
otu41216	2.29167	1.75	k__Bacteria; p__Firmicutes; c__Bacilli; o__Bacillales; f__Staphylococcaceae; g__Gemella; s__sanguinis_oral_taxon_757
otu56760	2.125	1.83333	k__Bacteria; p__Proteobacteria; c__Gammaproteobacteria; o__Pasteurellales; f__Pasteurellaceae; g__Haemophilus; s__parainfluenzae_oral_taxon_718
otu6124	2.1875	1.85417	k__Bacteria; p__Firmicutes; c__Bacilli; o__Lactobacillales; f__Streptococcaceae; g__Streptococcus; s__pneumoniae_oral_taxon_734
otu17134	1.3125	2.72917	k__Bacteria; p__Proteobacteria; c__Gammaproteobacteria; o__Pasteurellales; f__Pasteurellaceae; g__Aggregatibacter; s__sp._oral_taxon_458
otu32627	2.10417	2.0625	k__Bacteria; p__Proteobacteria; c__Betaproteobacteria; o__Neisseriales; f__Neisseriaceae; g__Neisseria; s__mucosa_oral_taxon_682
otu37459	2.10417	2.04167	k__Bacteria; p__Firmicutes; c__Bacilli; o__Lactobacillales; f__Streptococcaceae; g__Streptococcus; s__sp._oral_taxon_487
otu17026	1.70833	2.5625	k__Bacteria; p__Firmicutes; c__Clostridia; o__Clostridiales; f__Veillonellaceae; g__Veillonella; s__parvula_oral_taxon_161
otu51981	1.27083	2.70833	k__Bacteria; p__Bacteroidetes; c__Bacteroides; o__Bacteroidales; f__Prevotellaceae; g__Alloprevotella; s__sp._oral_taxon_473
otu59064	2.08333	2.20833	k__Bacteria; p__Bacteroidetes; c__Bacteroides; o__Bacteroidales; f__Porphyromonadaceae; g__Porphyromonas; s__sp._oral_taxon_279
otu24577	2.20833	2.25	k__Bacteria; p__Firmicutes; c__Bacilli; o__Lactobacillales; f__Streptococcaceae; g__Streptococcus; s__sanguinis_oral_taxon_758
otu9119	2.625	1.77083	k__Bacteria; p__Proteobacteria; c__Betaproteobacteria; o__Neisseriales; f__Neisseriaceae; g__Neisseria; s__sp._oral_taxon_020
otu32479	2.6875	1.58333	k__Bacteria; p__Proteobacteria; c__Betaproteobacteria; o__Neisseriales; f__Neisseriaceae; g__Neisseria; s__pharyngis_oral_taxon_729
otu21907	2.1875	2.5625	k__Bacteria; p__GN02; c__GN02_[C-2]; o__GN02_[O-2]; f__GN02_[F-2]; g__GN02_[G-2]; s__sp._oral_taxon_873
otu45228	1.9375	1.9375	k__Bacteria; p__Proteobacteria; c__Betaproteobacteria; o__Neisseriales; f__Neisseriaceae; g__Neisseria; s__mucosa_oral_taxon_682
otu31283	1.875	2.20833	k__Bacteria; p__Firmicutes; c__Clostridia; o__Clostridiales; f__Veillonellaceae; g__Selenomonas; s__sp._oral_taxon_442
otu32565	2.20833	1.8125	k__Bacteria; p__Actinobacteria; c__Actinobacteria; o__Actinomycetales; f__Actinomycetaceae; g__Actinomyces; s__sp._oral_taxon_171
otu45658	2.33333	1.9375	k__Bacteria; p__Proteobacteria; c__Betaproteobacteria; o__Neisseriales; f__Neisseriaceae; g__Neisseria; s__subflava_oral_taxon_476
otu12282	2.91667	1.4375	k__Bacteria; p__Bacteroidetes; c__Flavobacteria; o__Flavobacteriales; f__Flavobacteriaceae; g__Capnocytophaga; s__gingivalis_oral_taxon_337
otu15251	1.97917	2.22917	k__Bacteria; p__Bacteroidetes; c__Bacteroides; o__Bacteroidales; f__Porphyromonadaceae; g__Porphyromonas; s__sp._oral_taxon_279
otu35665	2.02083	2.22917	k__Bacteria; p__Bacteroidetes; c__Bacteroides; o__Bacteroidales; f__Prevotellaceae; g__Prevotella; s__micans_oral_taxon_378
otu48122	1.52083	2.52083	k__Bacteria; p__Actinobacteria; c__Actinobacteria; o__Actinomycetales; f__Propionibacteriaceae; g__Propionibacterium; s__propionicum_oral_taxon_739
otu13663	2.27083	2.0625	k__Bacteria; p__Proteobacteria; c__Betaproteobacteria; o__Burkholderiales; f__Burkholderiaceae; g__Lautropia; s__mirabilis_oral_taxon_022
otu19060	2.14583	1.83333	k__Bacteria; p__Actinobacteria; c__Actinobacteria; o__Actinomycetales; f__Actinomycetaceae; g__Actinomyces; s__massiliensis_oral_taxon_852
otu19849	2	2.14583	k__Bacteria; p__Firmicutes; c__Bacilli; o__Lactobacillales; f__Streptococcaceae; g__Streptococcus; s__gordonii_oral_taxon_622
otu29357	1.47917	2.66667	k__Bacteria; p__Firmicutes; c__Clostridia; o__Clostridiales; f__Lachnospiraceae_[XIVa]; g__Lachnospiraceae_[G-3]; s__sp._oral_taxon_100
otu48410	2.52083	1.39583	k__Bacteria; p__Firmicutes; c__Clostridia; o__Clostridiales; f__Veillonellaceae; g__Veillonella; s__sp._oral_taxon_780
otu11891	2.08333	2.8125	k__Bacteria; p__GN02; c__GN02_[C-2]; o__GN02_[O-2]; f__GN02_[F-2]; g__GN02_[G-2]; s__sp._oral_taxon_873
otu18026	2.22917	1.4375	k__Bacteria; p__Proteobacteria; c__Betaproteobacteria; o__Neisseriales; f__Neisseriaceae; g__Neisseria; s__mucosa_oral_taxon_682
otu24439	2.375	1.875	k__Bacteria; p__Actinobacteria; c__Actinobacteria; o__Actinomycetales; f__Corynebacteriaceae; g__Corynebacterium; s__durum_oral_taxon_595
otu27688	2.58333	1.85417	k__Bacteria; p__Proteobacteria; c__Gammaproteobacteria; o__Pasteurellales; f__Pasteurellaceae; g__Aggregatibacter; s__sp._oral_taxon_513
otu16962	2	2.10417	k__Bacteria; p__Firmicutes; c__Clostridia; o__Clostridiales; f__Veillonellaceae; g__Veillonella; s__dispar_oral_taxon_160
otu27922	2.47917	1.70833	k__Bacteria; p__Bacteroidetes; c__Bacteroides; o__Bacteroidales; f__Prevotellaceae; g__Alloprevotella; s__sp._oral_taxon_912
otu723	1.79167	2.20833	k__Bacteria; p__Firmicutes; c__Clostridia; o__Clostridiales; f__Lachnospiraceae_[XIVa]; g__Catonella; s__sp._oral_taxon_164
otu48115	2.54167	1.5	k__Bacteria; p__Bacteroidetes; c__Bacteroides; o__Bacteroidales; f__Prevotellaceae; g__Prevotella; s__sp._oral_taxon_472
otu7686	1.95833	2.08333	k__Bacteria; p__Firmicutes; c__Bacilli; o__Lactobacillales; f__Streptococcaceae; g__Streptococcus; s__sanguinis_oral_taxon_758
otu34808	2.58333	1.375	k__Bacteria; p__Bacteroidetes; c__Bacteroides; o__Bacteroidales; f__Prevotellaceae; g__Alloprevotella; s__sp._oral_taxon_473
otu22364	1.66667	2.4375	k__Bacteria; p__Proteobacteria; c__Betaproteobacteria; o__Neisseriales; f__Neisseriaceae; g__Neisseria; s__pharyngis_oral_taxon_729
otu44617	0.229167	2.83333	k__Bacteria; p__Bacteroidetes; c__Bacteroides; o__Bacteroidales; f__Prevotellaceae; g__Alloprevotella; s__sp._oral_taxon_473
otu51811	2.33333	1.79167	k__Bacteria; p__Fusobacteria; c__Fusobacteria; o__Fusobacteriales; f__Leptotrichiaceae; g__Leptotrichia; s__sp._oral_taxon_225
otu665	1.9375	2.16667	k__Bacteria; p__Bacteroidetes; c__Bacteroides; o__Bacteroidales; f__Porphyromonadaceae; g__Porphyromonas; s__sp._oral_taxon_279
otu8452	2.27083	1.625	k__Bacteria; p__Proteobacteria; c__Gammaproteobacteria; o__Pasteurellales; f__Pasteurellaceae; g__Aggregatibacter; s__sp._oral_taxon_458
otu9970	2.6875	0.833333	k__Bacteria; p__Firmicutes; c__Bacilli; o__Lactobacillales; f__Streptococcaceae; g__Streptococcus; s__mitis_oral_taxon_677
otu25972	2.27083	1.72917	k__Bacteria; p__Proteobacteria; c__Gammaproteobacteria; o__Pasteurellales; f__Pasteurellaceae; g__Haemophilus; s__parainfluenzae_oral_taxon_718
otu35458	1.5625	2.0625	k__Bacteria; p__Firmicutes; c__Clostridia; o__Clostridiales; f__Veillonellaceae; g__Veillonella; s__dispar_oral_taxon_160
otu39108	2.08333	1.95833	k__Bacteria; p__Proteobacteria; c__Betaproteobacteria; o__Neisseriales; f__Neisseriaceae; g__Neisseria; s__subflava_oral_taxon_476
otu58600	2.04167	1.875	k__Bacteria; p__Firmicutes; c__Bacilli; o__Lactobacillales; f__Carnobacteriaceae; g__Granulicatella; s__elegans_oral_taxon_596
otu59470	2.27083	1.8125	k__Bacteria; p__Proteobacteria; c__Betaproteobacteria; o__Neisseriales; f__Neisseriaceae; g__Neisseria; s__pharyngis_oral_taxon_729
otu49007	2.125	1.54167	k__Bacteria; p__Fusobacteria; c__Fusobacteria; o__Fusobacteriales; f__Leptotrichiaceae; g__Leptotrichia; s__sp._oral_taxon_221
otu58983	2	2.10417	k__Bacteria; p__Proteobacteria; c__Betaproteobacteria; o__Burkholderiales; f__Burkholderiaceae; g__Lautropia; s__mirabilis_oral_taxon_022
otu11367	2.02083	1.52083	k__Bacteria; p__Proteobacteria; c__Betaproteobacteria; o__Neisseriales; f__Neisseriaceae; g__Neisseria; s__mucosa_oral_taxon_682
otu53694	2.64583	1.33333	k__Bacteria; p__Proteobacteria; c__Betaproteobacteria; o__Neisseriales; f__Neisseriaceae; g__Neisseria; s__mucosa_oral_taxon_682
otu3284	2.08333	1.75	k__Bacteria; p__Proteobacteria; c__Betaproteobacteria; o__Neisseriales; f__Neisseriaceae; g__Neisseria; s__subflava_oral_taxon_476
otu13190	2.33333	1.08333	k__Bacteria; p__Firmicutes; c__Bacilli; o__Bacillales; f__Staphylococcaceae; g__Gemella; s__sanguinis_oral_taxon_757
otu19775	2.72917	1.3125	k__Bacteria; p__Firmicutes; c__Clostridia; o__Clostridiales; f__Clostridiales_[F-2]; g__Clostridiales_[F-2][G-2]; s__sp._oral_taxon_085
otu22390	2.5625	1.0625	k__Bacteria; p__Firmicutes; c__Bacilli; o__Lactobacillales; f__Streptococcaceae; g__Streptococcus; s__mitis_oral_taxon_677
otu20495	2.14583	1.6875	k__Bacteria; p__Bacteroidetes; c__Bacteroides; o__Bacteroidales; f__Prevotellaceae; g__Alloprevotella; s__sp._oral_taxon_912
otu37109	1.95833	1.97917	k__Bacteria; p__Bacteroidetes; c__Bacteroides; o__Bacteroidales; f__Porphyromonadaceae; g__Porphyromonas; s__sp._oral_taxon_279
otu43430	1.89583	1.97917	k__Bacteria; p__Firmicutes; c__Clostridia; o__Clostridiales; f__Veillonellaceae; g__Veillonella; s__dispar_oral_taxon_160
otu30011	2.14583	1.77083	k__Bacteria; p__Proteobacteria; c__Gammaproteobacteria; o__Pasteurellales; f__Pasteurellaceae; g__Haemophilus; s__sp._oral_taxon_035
otu8349	2.16667	1.79167	k__Bacteria; p__Proteobacteria; c__Betaproteobacteria; o__Neisseriales; f__Neisseriaceae; g__Neisseria; s__subflava_oral_taxon_476
otu14227	2.04167	2.02083	k__Bacteria; p__Proteobacteria; c__Betaproteobacteria; o__Burkholderiales; f__Burkholderiaceae; g__Lautropia; s__mirabilis_oral_taxon_022
otu18282	2.27083	1.64583	k__Bacteria; p__Proteobacteria; c__Betaproteobacteria; o__Neisseriales; f__Neisseriaceae; g__Kingella; s__sp._oral_taxon_012
otu34513	2.125	1.70833	k__Bacteria; p__Firmicutes; c__Clostridia; o__Clostridiales; f__Veillonellaceae; g__Veillonella; s__sp._oral_taxon_780
otu40934	2.02083	1.3125	k__Bacteria; p__Firmicutes; c__Bacilli; o__Lactobacillales; f__Streptococcaceae; g__Streptococcus; s__infantis_oral_taxon_638
otu55708	1.39583	2.375	k__Bacteria; p__Proteobacteria; c__Gammaproteobacteria; o__Pasteurellales; f__Pasteurellaceae; g__Aggregatibacter; s__segnis_oral_taxon_762
otu55959	2.29167	1.375	k__Bacteria; p__Firmicutes; c__Bacilli; o__Lactobacillales; f__Streptococcaceae; g__Streptococcus; s__mitis_oral_taxon_677
otu46260	2.14583	1.9375	k__Bacteria; p__Proteobacteria; c__Betaproteobacteria; o__Neisseriales; f__Neisseriaceae; g__Neisseria; s__subflava_oral_taxon_476
otu55183	2.3125	1.66667	k__Bacteria; p__Proteobacteria; c__Betaproteobacteria; o__Burkholderiales; f__Burkholderiaceae; g__Lautropia; s__mirabilis_oral_taxon_022
otu5063	1.5625	2.5625	k__Bacteria; p__Bacteroidetes; c__Bacteroides; o__Bacteroidales; f__Prevotellaceae; g__Prevotella; s__sp._oral_taxon_310
otu18080	1.60417	2.27083	k__Bacteria; p__Proteobacteria; c__Gammaproteobacteria; o__Pasteurellales; f__Pasteurellaceae; g__Haemophilus; s__parainfluenzae_oral_taxon_718
otu44753	2.16667	1.60417	k__Bacteria; p__Proteobacteria; c__Betaproteobacteria; o__Burkholderiales; f__Burkholderiaceae; g__Lautropia; s__mirabilis_oral_taxon_022
otu11762	2.85417	1.47917	k__Bacteria; p__Proteobacteria; c__Betaproteobacteria; o__Neisseriales; f__Neisseriaceae; g__Neisseria; s__sp._oral_taxon_499
otu21579	2.0625	1.8125	k__Bacteria; p__Firmicutes; c__Bacilli; o__Lactobacillales; f__Streptococcaceae; g__Streptococcus; s__sp._oral_taxon_065
otu49764	2.0625	2.08333	k__Bacteria; p__Firmicutes; c__Bacilli; o__Lactobacillales; f__Streptococcaceae; g__Streptococcus; s__pneumoniae_oral_taxon_734
otu4524	2.29167	1.41667	k__Bacteria; p__Bacteroidetes; c__Bacteroides; o__Bacteroidales; f__Porphyromonadaceae; g__Porphyromonas; s__catoniae_oral_taxon_283
otu10768	2.54167	1.125	k__Bacteria; p__Bacteroidetes; c__Bacteroides; o__Bacteroidales; f__Prevotellaceae; g__Alloprevotella; s__sp._oral_taxon_912
otu29138	1.625	2.125	k__Bacteria; p__Firmicutes; c__Bacilli; o__Bacillales; f__Staphylococcaceae; g__Gemella; s__sanguinis_oral_taxon_757
otu36329	1.95833	1.95833	k__Bacteria; p__Proteobacteria; c__Betaproteobacteria; o__Burkholderiales; f__Burkholderiaceae; g__Lautropia; s__mirabilis_oral_taxon_022
otu11214	1.95833	2.125	k__Bacteria; p__Proteobacteria; c__Betaproteobacteria; o__Burkholderiales; f__Burkholderiaceae; g__Lautropia; s__mirabilis_oral_taxon_022
otu27493	1.875	2	k__Bacteria; p__Proteobacteria; c__Betaproteobacteria; o__Neisseriales; f__Neisseriaceae; g__Neisseria; s__mucosa_oral_taxon_682
otu630	2.04167	1.70833	k__Bacteria; p__Firmicutes; c__Bacilli; o__Lactobacillales; f__Streptococcaceae; g__Streptococcus; s__sp._oral_taxon_423
otu7312	1.8125	1.625	k__Bacteria; p__Proteobacteria; c__Gammaproteobacteria; o__Pasteurellales; f__Pasteurellaceae; g__Terrahaemophilus; s__aromaticivorans_oral_taxon_826
otu26678	2.10417	1.3125	k__Bacteria; p__Firmicutes; c__Bacilli; o__Lactobacillales; f__Streptococcaceae; g__Streptococcus; s__infantis_oral_taxon_638
otu28072	2.16667	1.45833	k__Bacteria; p__Bacteroidetes; c__Bacteroides; o__Bacteroidales; f__Prevotellaceae; g__Alloprevotella; s__sp._oral_taxon_473
otu35163	1.45833	2.29167	k__Bacteria; p__Firmicutes; c__Bacilli; o__Lactobacillales; f__Streptococcaceae; g__Streptococcus; s__sanguinis_oral_taxon_758
otu43729	3.33333	1.20833	k__Bacteria; p__Proteobacteria; c__Gammaproteobacteria; o__Pasteurellales; f__Pasteurellaceae; g__Haemophilus; s__sp._oral_taxon_035
otu49680	2.14583	1.10417	k__Bacteria; p__Firmicutes; c__Bacilli; o__Bacillales; f__Staphylococcaceae; g__Gemella; s__sanguinis_oral_taxon_757
otu51672	2.35417	1.64583	k__Bacteria; p__Proteobacteria; c__Betaproteobacteria; o__Neisseriales; f__Neisseriaceae; g__Kingella; s__sp._oral_taxon_012
otu57043	1.75	2.14583	k__Bacteria; p__Firmicutes; c__Bacilli; o__Lactobacillales; f__Streptococcaceae; g__Streptococcus; s__sanguinis_oral_taxon_758
otu7208	2.16667	1.70833	k__Bacteria; p__Bacteroidetes; c__Flavobacteria; o__Flavobacteriales; f__Flavobacteriaceae; g__Capnocytophaga; s__sp._oral_taxon_326
otu27170	2.35417	1.41667	k__Bacteria; p__Firmicutes; c__Bacilli; o__Lactobacillales; f__Streptococcaceae; g__Streptococcus; s__sp._oral_taxon_071
otu59451	2.3125	1.47917	k__Bacteria; p__Firmicutes; c__Bacilli; o__Lactobacillales; f__Streptococcaceae; g__Streptococcus; s__mitis_oral_taxon_677
otu607	2.72917	0.6875	k__Bacteria; p__Proteobacteria; c__Betaproteobacteria; o__Burkholderiales; f__Burkholderiaceae; g__Lautropia; s__mirabilis_oral_taxon_022
otu40675	1.45833	2.3125	k__Bacteria; p__Proteobacteria; c__Betaproteobacteria; o__Neisseriales; f__Neisseriaceae; g__Eikenella; s__sp._oral_taxon_011
otu26904	1.89583	1.97917	k__Bacteria; p__Proteobacteria; c__Betaproteobacteria; o__Burkholderiales; f__Burkholderiaceae; g__Lautropia; s__mirabilis_oral_taxon_022
otu33826	1.41667	2.41667	k__Bacteria; p__Actinobacteria; c__Actinobacteria; o__Actinomycetales; f__Actinomycetaceae; g__Actinomyces; s__meyeri_oral_taxon_671
otu11912	2.33333	1.29167	k__Bacteria; p__Firmicutes; c__Bacilli; o__Lactobacillales; f__Streptococcaceae; g__Streptococcus; s__mitis_oral_taxon_677
otu24943	1.95833	2.0625	k__Bacteria; p__Firmicutes; c__Bacilli; o__Lactobacillales; f__Aerococcaceae; g__Abiotrophia; s__defectiva_oral_taxon_389
otu27543	2.375	1.52083	k__Bacteria; p__Bacteroidetes; c__Bacteroides; o__Bacteroidales; f__Prevotellaceae; g__Prevotella; s__scopos_oral_taxon_885
otu30208	1.91667	1.91667	k__Bacteria; p__Bacteroidetes; c__Bacteroides; o__Bacteroidales; f__Prevotellaceae; g__Prevotella; s__histicola_oral_taxon_298
otu55268	2.20833	1.33333	k__Bacteria; p__Proteobacteria; c__Gammaproteobacteria; o__Pasteurellales; f__Pasteurellaceae; g__Aggregatibacter; s__sp._oral_taxon_458
otu55761	2.85417	1.04167	k__Bacteria; p__Proteobacteria; c__Betaproteobacteria; o__Neisseriales; f__Neisseriaceae; g__Neisseria; s__elongata_oral_taxon_598
otu7682	1.85417	1.72917	k__Bacteria; p__Firmicutes; c__Bacilli; o__Lactobacillales; f__Streptococcaceae; g__Streptococcus; s__pneumoniae_oral_taxon_734
otu19078	2.0625	1.5	k__Bacteria; p__Firmicutes; c__Clostridia; o__Clostridiales; f__Veillonellaceae; g__Veillonella; s__sp._oral_taxon_780
otu30361	1.89583	1.58333	k__Bacteria; p__Bacteroidetes; c__Bacteroides; o__Bacteroidales; f__Prevotellaceae; g__Alloprevotella; s__sp._oral_taxon_473
otu48690	1.91667	1.66667	k__Bacteria; p__Proteobacteria; c__Gammaproteobacteria; o__Pasteurellales; f__Pasteurellaceae; g__Terrahaemophilus; s__aromaticivorans_oral_taxon_826
otu53296	1.66667	2.1875	k__Bacteria; p__Firmicutes; c__Clostridia; o__Clostridiales; f__Veillonellaceae; g__Veillonella; s__sp._oral_taxon_780
otu54185	1.70833	2.02083	k__Bacteria; p__Fusobacteria; c__Fusobacteria; o__Fusobacteriales; f__Fusobacteriaceae; g__Fusobacterium; s__nucleatum_ss_nucleatum_oral_taxon_698
otu20680	1.70833	1.77083	k__Bacteria; p__Bacteroidetes; c__Bacteroides; o__Bacteroidales; f__Prevotellaceae; g__Alloprevotella; s__sp._oral_taxon_473
otu31081	2.08333	1.33333	k__Bacteria; p__Firmicutes; c__Bacilli; o__Lactobacillales; f__Streptococcaceae; g__Streptococcus; s__peroris_oral_taxon_728
otu40364	1.75	1.875	k__Bacteria; p__Firmicutes; c__Bacilli; o__Lactobacillales; f__Enterococcaceae; g__Enterococcus; s__italicus_oral_taxon_803
otu40948	1.77083	1.83333	k__Bacteria; p__Bacteroidetes; c__Bacteroides; o__Bacteroidales; f__Prevotellaceae; g__Alloprevotella; s__sp._oral_taxon_473
otu49355	1.6875	1.89583	k__Bacteria; p__Fusobacteria; c__Fusobacteria; o__Fusobacteriales; f__Leptotrichiaceae; g__Leptotrichia; s__sp._oral_taxon_392
otu14059	1.41667	2.54167	k__Bacteria; p__Proteobacteria; c__Betaproteobacteria; o__Neisseriales; f__Neisseriaceae; g__Neisseria; s__oralis_oral_taxon_014
otu17952	1.25	1.85417	k__Bacteria; p__Firmicutes; c__Bacilli; o__Lactobacillales; f__Streptococcaceae; g__Streptococcus; s__mitis_oral_taxon_677
otu56116	1.95833	1.66667	k__Bacteria; p__Firmicutes; c__Bacilli; o__Lactobacillales; f__Streptococcaceae; g__Streptococcus; s__infantis_oral_taxon_638
otu23823	1.64583	2.22917	k__Bacteria; p__Firmicutes; c__Bacilli; o__Lactobacillales; f__Streptococcaceae; g__Streptococcus; s__mitis_oral_taxon_677
otu33502	2.0625	1.35417	k__Bacteria; p__Actinobacteria; c__Actinobacteria; o__Actinomycetales; f__Actinomycetaceae; g__Actinomyces; s__radicidentis_oral_taxon_746
otu38002	1.64583	1.9375	k__Bacteria; p__Proteobacteria; c__Betaproteobacteria; o__Neisseriales; f__Neisseriaceae; g__Neisseria; s__subflava_oral_taxon_476
otu42311	1.8125	2.0625	k__Bacteria; p__Bacteroidetes; c__Bacteroides; o__Bacteroidales; f__Prevotellaceae; g__Prevotella; s__sp._oral_taxon_317
otu59842	2.79167	0.6875	k__Bacteria; p__Bacteroidetes; c__Bacteroides; o__Bacteroidales; f__Prevotellaceae; g__Alloprevotella; s__sp._oral_taxon_473
otu12879	2.02083	1.875	k__Bacteria; p__Proteobacteria; c__Betaproteobacteria; o__Burkholderiales; f__Burkholderiaceae; g__Lautropia; s__mirabilis_oral_taxon_022
otu18783	2.125	1.5625	k__Bacteria; p__Firmicutes; c__Bacilli; o__Lactobacillales; f__Aerococcaceae; g__Abiotrophia; s__defectiva_oral_taxon_389
otu13319	1.45833	2.3125	k__Bacteria; p__Firmicutes; c__Bacilli; o__Lactobacillales; f__Streptococcaceae; g__Streptococcus; s__sanguinis_oral_taxon_758
otu54169	1.35417	2.52083	k__Bacteria; p__Proteobacteria; c__Betaproteobacteria; o__Neisseriales; f__Neisseriaceae; g__Neisseria; s__sp._oral_taxon_016
otu59384	2.41667	1.58333	k__Bacteria; p__Fusobacteria; c__Fusobacteria; o__Fusobacteriales; f__Leptotrichiaceae; g__Leptotrichiaceae_[G-1]; s__sp._oral_taxon_210
otu14656	1.64583	1.89583	k__Bacteria; p__Proteobacteria; c__Betaproteobacteria; o__Neisseriales; f__Neisseriaceae; g__Neisseria; s__subflava_oral_taxon_476
otu36799	1.9375	1.91667	k__Bacteria; p__Fusobacteria; c__Fusobacteria; o__Fusobacteriales; f__Leptotrichiaceae; g__Leptotrichia; s__sp._oral_taxon_225
otu37887	1.91667	1.6875	k__Bacteria; p__Bacteroidetes; c__Bacteroides; o__Bacteroidales; f__Prevotellaceae; g__Alloprevotella; s__sp._oral_taxon_473
otu48210	2	1.77083	k__Bacteria; p__Bacteroidetes; c__Flavobacteria; o__Flavobacteriales; f__Flavobacteriaceae; g__Bergeyella; s__sp._oral_taxon_322
otu1815	1.83333	2.0625	k__Bacteria; p__Bacteroidetes; c__Flavobacteria; o__Flavobacteriales; f__Flavobacteriaceae; g__Capnocytophaga; s__sputigena_oral_taxon_775
otu9715	2.45833	1.08333	k__Bacteria; p__Firmicutes; c__Bacilli; o__Lactobacillales; f__Streptococcaceae; g__Streptococcus; s__infantis_oral_taxon_638
otu30390	2.14583	1.5	k__Bacteria; p__Proteobacteria; c__Betaproteobacteria; o__Neisseriales; f__Neisseriaceae; g__Neisseria; s__elongata_oral_taxon_598
otu43244	1.625	1.95833	k__Bacteria; p__Bacteroidetes; c__Bacteroides; o__Bacteroidales; f__Porphyromonadaceae; g__Porphyromonas; s__sp._oral_taxon_279
otu51201	3.14583	0.75	k__Bacteria; p__Bacteroidetes; c__Flavobacteria; o__Flavobacteriales; f__Flavobacteriaceae; g__Capnocytophaga; s__sputigena_oral_taxon_775
otu10953	1.83333	1.64583	k__Bacteria; p__Proteobacteria; c__Betaproteobacteria; o__Neisseriales; f__Neisseriaceae; g__Neisseria; s__mucosa_oral_taxon_682
otu19766	1.79167	1.47917	k__Bacteria; p__Bacteroidetes; c__Flavobacteria; o__Flavobacteriales; f__Flavobacteriaceae; g__Capnocytophaga; s__sp._oral_taxon_412
otu19826	1.45833	2.0625	k__Bacteria; p__Proteobacteria; c__Gammaproteobacteria; o__Pasteurellales; f__Pasteurellaceae; g__Haemophilus; s__sp._oral_taxon_908
otu3733	2	1.29167	k__Bacteria; p__Firmicutes; c__Bacilli; o__Lactobacillales; f__Streptococcaceae; g__Streptococcus; s__pneumoniae_oral_taxon_734
otu7109	1.25	2.4375	k__Bacteria; p__Fusobacteria; c__Fusobacteria; o__Fusobacteriales; f__Leptotrichiaceae; g__Leptotrichia; s__buccalis_oral_taxon_563
otu17708	2.4375	0.833333	k__Bacteria; p__Proteobacteria; c__Gammaproteobacteria; o__Pasteurellales; f__Pasteurellaceae; g__Terrahaemophilus; s__aromaticivorans_oral_taxon_826
otu32962	2.45833	1.27083	k__Bacteria; p__Proteobacteria; c__Gammaproteobacteria; o__Pasteurellales; f__Pasteurellaceae; g__Haemophilus; s__parainfluenzae_oral_taxon_718
otu12103	1.58333	2.0625	k__Bacteria; p__Proteobacteria; c__Gammaproteobacteria; o__Pasteurellales; f__Pasteurellaceae; g__Haemophilus; s__parainfluenzae_oral_taxon_718
otu31270	1.875	1.6875	k__Bacteria; p__Bacteroidetes; c__Bacteroides; o__Bacteroidales; f__Porphyromonadaceae; g__Porphyromonas; s__sp._oral_taxon_279
otu39150	1.95833	1.77083	k__Bacteria; p__Firmicutes; c__Bacilli; o__Lactobacillales; f__Streptococcaceae; g__Streptococcus; s__sanguinis_oral_taxon_758
otu54471	1.70833	2	k__Bacteria; p__Proteobacteria; c__Betaproteobacteria; o__Neisseriales; f__Neisseriaceae; g__Neisseria; s__subflava_oral_taxon_476
otu24820	2.14583	1.41667	k__Bacteria; p__Actinobacteria; c__Actinobacteria; o__Actinomycetales; f__Actinomycetaceae; g__Actinomyces; s__radicidentis_oral_taxon_746
otu29788	1.3125	2.20833	k__Bacteria; p__Fusobacteria; c__Fusobacteria; o__Fusobacteriales; f__Leptotrichiaceae; g__Leptotrichia; s__sp._oral_taxon_225
otu31243	1.54167	1.89583	k__Bacteria; p__Bacteroidetes; c__Bacteroides; o__Bacteroidales; f__Porphyromonadaceae; g__Porphyromonas; s__sp._oral_taxon_279
otu42080	2.04167	1.47917	k__Bacteria; p__Firmicutes; c__Bacilli; o__Lactobacillales; f__Streptococcaceae; g__Streptococcus; s__cristatus_oral_taxon_578
otu787	1.66667	1.95833	k__Bacteria; p__Proteobacteria; c__Betaproteobacteria; o__Neisseriales; f__Neisseriaceae; g__Neisseria; s__mucosa_oral_taxon_682
otu17125	2.1875	1.22917	k__Bacteria; p__Firmicutes; c__Clostridia; o__Clostridiales; f__Veillonellaceae; g__Veillonella; s__sp._oral_taxon_780
otu19355	1.39583	1.95833	k__Bacteria; p__Bacteroidetes; c__Bacteroides; o__Bacteroidales; f__Porphyromonadaceae; g__Porphyromonas; s__sp._oral_taxon_279
otu32136	1.47917	2.10417	k__Bacteria; p__Bacteroidetes; c__Bacteroides; o__Bacteroidales; f__Porphyromonadaceae; g__Porphyromonas; s__catoniae_oral_taxon_283
otu47168	1.47917	2.125	k__Bacteria; p__Firmicutes; c__Bacilli; o__Lactobacillales; f__Streptococcaceae; g__Streptococcus; s__cristatus_oral_taxon_578
otu48865	1.58333	1.95833	k__Bacteria; p__Proteobacteria; c__Betaproteobacteria; o__Neisseriales; f__Neisseriaceae; g__Neisseria; s__oralis_oral_taxon_014
otu54202	2.02083	1.54167	k__Bacteria; p__Firmicutes; c__Bacilli; o__Lactobacillales; f__Streptococcaceae; g__Streptococcus; s__sp._oral_taxon_423
otu54726	2.20833	1.60417	k__Bacteria; p__Bacteroidetes; c__Flavobacteria; o__Flavobacteriales; f__Flavobacteriaceae; g__Capnocytophaga; s__sputigena_oral_taxon_775
otu39577	1.95833	1.625	k__Bacteria; p__Proteobacteria; c__Gammaproteobacteria; o__Pasteurellales; f__Pasteurellaceae; g__Haemophilus; s__parainfluenzae_oral_taxon_718
otu20727	1.79167	1.66667	k__Bacteria; p__Actinobacteria; c__Actinobacteria; o__Actinomycetales; f__Actinomycetaceae; g__Actinomyces; s__sp._oral_taxon_171
otu32930	1.64583	1.8125	k__Bacteria; p__Fusobacteria; c__Fusobacteria; o__Fusobacteriales; f__Leptotrichiaceae; g__Leptotrichia; s__buccalis_oral_taxon_563
otu39054	1.02083	2.64583	k__Bacteria; p__Proteobacteria; c__Gammaproteobacteria; o__Pasteurellales; f__Pasteurellaceae; g__Haemophilus; s__parainfluenzae_oral_taxon_718
otu48337	1.72917	1.70833	k__Bacteria; p__Proteobacteria; c__Betaproteobacteria; o__Neisseriales; f__Neisseriaceae; g__Neisseria; s__mucosa_oral_taxon_682
otu11073	1.58333	2.04167	k__Bacteria; p__Firmicutes; c__Bacilli; o__Lactobacillales; f__Streptococcaceae; g__Streptococcus; s__gordonii_oral_taxon_622
otu56888	1.75	1.79167	k__Bacteria; p__Bacteroidetes; c__Bacteroides; o__Bacteroidales; f__Porphyromonadaceae; g__Tannerella; s__sp._oral_taxon_286
otu58383	1.91667	1.79167	k__Bacteria; p__Bacteroidetes; c__Flavobacteria; o__Flavobacteriales; f__Flavobacteriaceae; g__Capnocytophaga; s__gingivalis_oral_taxon_337
otu7497	1.85417	1.60417	k__Bacteria; p__Fusobacteria; c__Fusobacteria; o__Fusobacteriales; f__Leptotrichiaceae; g__Leptotrichia; s__sp._oral_taxon_879
otu26591	1.6875	1.6875	k__Bacteria; p__Firmicutes; c__Bacilli; o__Bacillales; f__Staphylococcaceae; g__Gemella; s__sanguinis_oral_taxon_757
otu52361	1.95833	1.33333	k__Bacteria; p__Firmicutes; c__Bacilli; o__Lactobacillales; f__Streptococcaceae; g__Streptococcus; s__infantis_oral_taxon_638
otu53299	1.47917	2.14583	k__Bacteria; p__Fusobacteria; c__Fusobacteria; o__Fusobacteriales; f__Fusobacteriaceae; g__Fusobacterium; s__naviforme_oral_taxon_689
otu54565	2.08333	1.33333	k__Bacteria; p__Firmicutes; c__Bacilli; o__Lactobacillales; f__Streptococcaceae; g__Streptococcus; s__agalactiae_oral_taxon_537
otu13567	1.70833	1.16667	k__Bacteria; p__Firmicutes; c__Bacilli; o__Lactobacillales; f__Streptococcaceae; g__Streptococcus; s__infantis_oral_taxon_638
otu32299	1.66667	1.97917	k__Bacteria; p__Proteobacteria; c__Betaproteobacteria; o__Neisseriales; f__Neisseriaceae; g__Neisseria; s__mucosa_oral_taxon_682
otu54549	1.5625	1.6875	k__Bacteria; p__Bacteroidetes; c__Bacteroides; o__Bacteroidales; f__Porphyromonadaceae; g__Porphyromonas; s__sp._oral_taxon_279
otu8830	1.625	1.85417	k__Bacteria; p__Bacteroidetes; c__Bacteroides; o__Bacteroidales; f__Prevotellaceae; g__Alloprevotella; s__sp._oral_taxon_473
otu17457	1.97917	1.33333	k__Bacteria; p__Firmicutes; c__Bacilli; o__Lactobacillales; f__Streptococcaceae; g__Streptococcus; s__cristatus_oral_taxon_578
otu21134	1	2.54167	k__Bacteria; p__Proteobacteria; c__Gammaproteobacteria; o__Pasteurellales; f__Pasteurellaceae; g__Aggregatibacter; s__sp._oral_taxon_458
otu23802	1.27083	2.04167	k__Bacteria; p__Proteobacteria; c__Gammaproteobacteria; o__Pasteurellales; f__Pasteurellaceae; g__Haemophilus; s__sp._oral_taxon_036
otu58987	1.79167	1.95833	k__Bacteria; p__Firmicutes; c__Bacilli; o__Lactobacillales; f__Streptococcaceae; g__Streptococcus; s__mitis_oral_taxon_677
otu19253	2.6875	0.729167	k__Bacteria; p__Proteobacteria; c__Betaproteobacteria; o__Neisseriales; f__Neisseriaceae; g__Neisseria; s__sicca_oral_taxon_764
otu19989	1.47917	2.08333	k__Bacteria; p__Proteobacteria; c__Gammaproteobacteria; o__Pasteurellales; f__Pasteurellaceae; g__Haemophilus; s__parainfluenzae_oral_taxon_718
otu56251	1.52083	1.97917	k__Bacteria; p__Proteobacteria; c__Gammaproteobacteria; o__Pasteurellales; f__Pasteurellaceae; g__Terrahaemophilus; s__aromaticivorans_oral_taxon_826
otu58759	1.47917	1.97917	k__Bacteria; p__Fusobacteria; c__Fusobacteria; o__Fusobacteriales; f__Fusobacteriaceae; g__Fusobacterium; s__nucleatum_ss_polymorphum_oral_taxon_202
otu8315	1.97917	1.39583	k__Bacteria; p__Firmicutes; c__Bacilli; o__Lactobacillales; f__Carnobacteriaceae; g__Granulicatella; s__elegans_oral_taxon_596
otu12717	1.97917	1.02083	k__Bacteria; p__Proteobacteria; c__Betaproteobacteria; o__Neisseriales; f__Neisseriaceae; g__Neisseria; s__mucosa_oral_taxon_682
otu18779	1.10417	2.39583	k__Bacteria; p__Fusobacteria; c__Fusobacteria; o__Fusobacteriales; f__Leptotrichiaceae; g__Leptotrichia; s__wadei_oral_taxon_222
otu28430	1.77083	1.8125	k__Bacteria; p__Proteobacteria; c__Betaproteobacteria; o__Neisseriales; f__Neisseriaceae; g__Kingella; s__sp._oral_taxon_012
otu19907	1.1875	2.1875	k__Bacteria; p__Proteobacteria; c__Betaproteobacteria; o__Neisseriales; f__Neisseriaceae; g__Neisseria; s__elongata_oral_taxon_598
otu38421	0.9375	2.45833	k__Bacteria; p__Bacteroidetes; c__Bacteroides; o__Bacteroidales; f__Prevotellaceae; g__Prevotella; s__oris_oral_taxon_311
otu40529	2.0625	1.72917	k__Bacteria; p__GN02; c__GN02_[C-1]; o__GN02_[O-1]; f__GN02_[F-1]; g__GN02_[G-1]; s__sp._oral_taxon_871
otu2252	1.5625	1.91667	k__Bacteria; p__Firmicutes; c__Bacilli; o__Lactobacillales; f__Streptococcaceae; g__Streptococcus; s__sp._oral_taxon_055
otu11889	1.77083	1.375	k__Bacteria; p__Firmicutes; c__Bacilli; o__Bacillales; f__Staphylococcaceae; g__Gemella; s__sanguinis_oral_taxon_757
otu27598	1.75	1.47917	k__Bacteria; p__Firmicutes; c__Bacilli; o__Bacillales; f__Staphylococcaceae; g__Gemella; s__sanguinis_oral_taxon_757
otu37638	1.79167	1.58333	k__Bacteria; p__Actinobacteria; c__Actinobacteria; o__Actinomycetales; f__Actinomycetaceae; g__Actinomyces; s__johnsonii_oral_taxon_849
otu49674	1.79167	1.75	k__Bacteria; p__Proteobacteria; c__Betaproteobacteria; o__Neisseriales; f__Neisseriaceae; g__Neisseria; s__mucosa_oral_taxon_682
otu35485	1.8125	1.5625	k__Bacteria; p__Bacteroidetes; c__Bacteroides; o__Bacteroidales; f__Prevotellaceae; g__Alloprevotella; s__sp._oral_taxon_473
otu37986	1.45833	2.1875	k__Bacteria; p__Fusobacteria; c__Fusobacteria; o__Fusobacteriales; f__Leptotrichiaceae; g__Leptotrichia; s__sp._oral_taxon_392
otu55433	1.02083	2.29167	k__Bacteria; p__Firmicutes; c__Clostridia; o__Clostridiales; f__Veillonellaceae; g__Veillonella; s__dispar_oral_taxon_160
otu1491	1.25	2.47917	k__Bacteria; p__Proteobacteria; c__Betaproteobacteria; o__Neisseriales; f__Neisseriaceae; g__Kingella; s__denitrificans_oral_taxon_582
otu50734	1.83333	1.58333	k__Bacteria; p__Proteobacteria; c__Gammaproteobacteria; o__Pasteurellales; f__Pasteurellaceae; g__Terrahaemophilus; s__aromaticivorans_oral_taxon_826
otu17963	1.77083	1.3125	k__Bacteria; p__Firmicutes; c__Bacilli; o__Bacillales; f__Staphylococcaceae; g__Gemella; s__sanguinis_oral_taxon_757
otu9614	1.79167	1.54167	k__Bacteria; p__Proteobacteria; c__Betaproteobacteria; o__Neisseriales; f__Neisseriaceae; g__Neisseria; s__mucosa_oral_taxon_682
otu29968	1.47917	1.8125	k__Bacteria; p__Proteobacteria; c__Betaproteobacteria; o__Burkholderiales; f__Burkholderiaceae; g__Ralstonia; s__sp._oral_taxon_406
otu32916	1.5	1.5625	k__Bacteria; p__Bacteroidetes; c__Bacteroides; o__Bacteroidales; f__Prevotellaceae; g__Alloprevotella; s__sp._oral_taxon_473
otu35066	0.0416667	3.33333	k__Bacteria; p__Bacteroidetes; c__Bacteroides; o__Bacteroidales; f__Porphyromonadaceae; g__Porphyromonas; s__sp._oral_taxon_279
otu40894	1.54167	1.70833	k__Bacteria; p__Firmicutes; c__Bacilli; o__Lactobacillales; f__Streptococcaceae; g__Streptococcus; s__pneumoniae_oral_taxon_734
otu568	1.54167	1.6875	k__Bacteria; p__Bacteroidetes; c__Bacteroides; o__Bacteroidales; f__Porphyromonadaceae; g__Porphyromonas; s__sp._oral_taxon_279
otu14156	1.58333	1.54167	k__Bacteria; p__Fusobacteria; c__Fusobacteria; o__Fusobacteriales; f__Fusobacteriaceae; g__Fusobacterium; s__periodonticum_oral_taxon_201
otu54419	2.22917	1.5	k__Bacteria; p__Proteobacteria; c__Betaproteobacteria; o__Neisseriales; f__Neisseriaceae; g__Eikenella; s__sp._oral_taxon_011
otu29333	2	1.47917	k__Bacteria; p__Proteobacteria; c__Betaproteobacteria; o__Neisseriales; f__Neisseriaceae; g__Neisseria; s__mucosa_oral_taxon_682
otu34149	1.64583	1.625	k__Bacteria; p__Firmicutes; c__Bacilli; o__Lactobacillales; f__Streptococcaceae; g__Streptococcus; s__pneumoniae_oral_taxon_734
otu58848	1.27083	2	k__Bacteria; p__Bacteroidetes; c__Bacteroides; o__Bacteroidales; f__Porphyromonadaceae; g__Porphyromonas; s__sp._oral_taxon_279
otu2627	1.5	1.58333	k__Bacteria; p__Proteobacteria; c__Betaproteobacteria; o__Neisseriales; f__Neisseriaceae; g__Neisseria; s__pharyngis_oral_taxon_729
otu6233	1.70833	1.5625	k__Bacteria; p__Fusobacteria; c__Fusobacteria; o__Fusobacteriales; f__Fusobacteriaceae; g__Fusobacterium; s__sp._oral_taxon_370
otu32859	1.79167	1.54167	k__Bacteria; p__Firmicutes; c__Bacilli; o__Lactobacillales; f__Carnobacteriaceae; g__Granulicatella; s__elegans_oral_taxon_596
otu57167	2.29167	1.3125	k__Bacteria; p__Proteobacteria; c__Betaproteobacteria; o__Neisseriales; f__Neisseriaceae; g__Neisseria; s__mucosa_oral_taxon_682
otu58355	1.875	1.25	k__Bacteria; p__Firmicutes; c__Bacilli; o__Lactobacillales; f__Streptococcaceae; g__Streptococcus; s__mitis_oral_taxon_677
otu13793	3.0625	0.395833	k__Bacteria; p__Proteobacteria; c__Betaproteobacteria; o__Neisseriales; f__Neisseriaceae; g__Neisseria; s__subflava_oral_taxon_476
otu34684	1.75	1.64583	k__Bacteria; p__Actinobacteria; c__Actinobacteria; o__Actinomycetales; f__Micrococcaceae; g__Rothia; s__aeria_oral_taxon_188
otu11890	1.5625	1.60417	k__Bacteria; p__Proteobacteria; c__Gammaproteobacteria; o__Pasteurellales; f__Pasteurellaceae; g__Haemophilus; s__sp._oral_taxon_908
otu25788	1.25	1.85417	k__Bacteria; p__Proteobacteria; c__Gammaproteobacteria; o__Pasteurellales; f__Pasteurellaceae; g__Aggregatibacter; s__sp._oral_taxon_458
otu34413	1.5625	1.375	k__Bacteria; p__Firmicutes; c__Bacilli; o__Lactobacillales; f__Streptococcaceae; g__Streptococcus; s__sp._oral_taxon_071
otu38071	2.625	0.708333	k__Bacteria; p__Proteobacteria; c__Betaproteobacteria; o__Neisseriales; f__Neisseriaceae; g__Neisseria; s__subflava_oral_taxon_476
otu44773	1.16667	2.04167	k__Bacteria; p__Firmicutes; c__Bacilli; o__Lactobacillales; f__Streptococcaceae; g__Streptococcus; s__mitis_oral_taxon_677
otu45528	2.25	1.04167	k__Bacteria; p__Bacteroidetes; c__Bacteroides; o__Bacteroidales; f__Porphyromonadaceae; g__Porphyromonas; s__catoniae_oral_taxon_283
otu45944	1.79167	1.45833	k__Bacteria; p__Proteobacteria; c__Betaproteobacteria; o__Neisseriales; f__Neisseriaceae; g__Neisseria; s__elongata_oral_taxon_598
otu46456	2	1.14583	k__Bacteria; p__Firmicutes; c__Bacilli; o__Lactobacillales; f__Streptococcaceae; g__Streptococcus; s__mitis_oral_taxon_677
otu47016	1.875	1.33333	k__Bacteria; p__Firmicutes; c__Bacilli; o__Lactobacillales; f__Streptococcaceae; g__Streptococcus; s__sanguinis_oral_taxon_758
otu50681	1.625	1.75	k__Bacteria; p__Proteobacteria; c__Gammaproteobacteria; o__Pasteurellales; f__Pasteurellaceae; g__Terrahaemophilus; s__aromaticivorans_oral_taxon_826
otu51853	1.8125	1.4375	k__Bacteria; p__Proteobacteria; c__Betaproteobacteria; o__Burkholderiales; f__Burkholderiaceae; g__Ralstonia; s__sp._oral_taxon_406
otu55236	2.08333	1.22917	k__Bacteria; p__Firmicutes; c__Bacilli; o__Lactobacillales; f__Streptococcaceae; g__Streptococcus; s__pneumoniae_oral_taxon_734
otu10153	1.85417	1.35417	k__Bacteria; p__Firmicutes; c__Bacilli; o__Lactobacillales; f__Streptococcaceae; g__Streptococcus; s__sanguinis_oral_taxon_758
otu10780	1.66667	1.72917	k__Bacteria; p__Proteobacteria; c__Gammaproteobacteria; o__Pasteurellales; f__Pasteurellaceae; g__Aggregatibacter; s__sp._oral_taxon_898
otu26547	1.4375	1.8125	k__Bacteria; p__Actinobacteria; c__Actinobacteria; o__Actinomycetales; f__Corynebacteriaceae; g__Corynebacterium; s__matruchotii_oral_taxon_666
otu33023	1.66667	1.625	k__Bacteria; p__Proteobacteria; c__Gammaproteobacteria; o__Pasteurellales; f__Pasteurellaceae; g__Haemophilus; s__parainfluenzae_oral_taxon_718
otu52065	1.66667	1.47917	k__Bacteria; p__Proteobacteria; c__Betaproteobacteria; o__Neisseriales; f__Neisseriaceae; g__Neisseria; s__oralis_oral_taxon_014
otu840	1.45833	1.91667	k__Bacteria; p__Fusobacteria; c__Fusobacteria; o__Fusobacteriales; f__Leptotrichiaceae; g__Leptotrichia; s__sp._oral_taxon_225
otu5194	0.645833	3.22917	k__Bacteria; p__Fusobacteria; c__Fusobacteria; o__Fusobacteriales; f__Leptotrichiaceae; g__Leptotrichia; s__sp._oral_taxon_462
otu8090	1.45833	1.8125	k__Bacteria; p__Proteobacteria; c__Betaproteobacteria; o__Neisseriales; f__Neisseriaceae; g__Neisseria; s__mucosa_oral_taxon_682
otu10356	2.1875	1.02083	k__Bacteria; p__Proteobacteria; c__Gammaproteobacteria; o__Pasteurellales; f__Pasteurellaceae; g__Haemophilus; s__parainfluenzae_oral_taxon_718
otu33971	2.04167	1.6875	k__Bacteria; p__Fusobacteria; c__Fusobacteria; o__Fusobacteriales; f__Leptotrichiaceae; g__Sneathia; s__amnionii_oral_taxon_844
otu34308	1.72917	1.5	k__Bacteria; p__Firmicutes; c__Bacilli; o__Lactobacillales; f__Streptococcaceae; g__Streptococcus; s__cristatus_oral_taxon_578
otu42444	1.125	1.875	k__Bacteria; p__Proteobacteria; c__Gammaproteobacteria; o__Pasteurellales; f__Pasteurellaceae; g__Haemophilus; s__sp._oral_taxon_035
otu43064	1.89583	1.3125	k__Bacteria; p__Proteobacteria; c__Gammaproteobacteria; o__Pasteurellales; f__Pasteurellaceae; g__Haemophilus; s__parainfluenzae_oral_taxon_718
otu17606	1.5	1.72917	k__Bacteria; p__Bacteroidetes; c__Flavobacteria; o__Flavobacteriales; f__Flavobacteriaceae; g__Capnocytophaga; s__sp._oral_taxon_902
otu19619	1.39583	1.70833	k__Bacteria; p__Proteobacteria; c__Betaproteobacteria; o__Neisseriales; f__Neisseriaceae; g__Neisseria; s__mucosa_oral_taxon_682
otu23363	1.95833	1.25	k__Bacteria; p__Firmicutes; c__Bacilli; o__Lactobacillales; f__Streptococcaceae; g__Streptococcus; s__infantis_oral_taxon_638
otu35413	1.75	1.41667	k__Bacteria; p__Proteobacteria; c__Betaproteobacteria; o__Neisseriales; f__Neisseriaceae; g__Neisseria; s__subflava_oral_taxon_476
otu46195	1.52083	1.6875	k__Bacteria; p__Fusobacteria; c__Fusobacteria; o__Fusobacteriales; f__Fusobacteriaceae; g__Fusobacterium; s__sp._oral_taxon_370
otu15977	1.45833	1.91667	k__Bacteria; p__Firmicutes; c__Bacilli; o__Lactobacillales; f__Aerococcaceae; g__Abiotrophia; s__defectiva_oral_taxon_389
otu55790	1.52083	1.75	k__Bacteria; p__Proteobacteria; c__Betaproteobacteria; o__Burkholderiales; f__Burkholderiaceae; g__Lautropia; s__mirabilis_oral_taxon_022
otu3850	1.52083	1.70833	k__Bacteria; p__Firmicutes; c__Bacilli; o__Lactobacillales; f__Streptococcaceae; g__Streptococcus; s__gordonii_oral_taxon_622
otu17205	1.16667	1.95833	k__Bacteria; p__Firmicutes; c__Clostridia; o__Clostridiales; f__Veillonellaceae; g__Selenomonas; s__sp._oral_taxon_140
otu49886	0.479167	2.83333	k__Bacteria; p__Fusobacteria; c__Fusobacteria; o__Fusobacteriales; f__Leptotrichiaceae; g__Leptotrichia; s__sp._oral_taxon_225
otu4243	1.83333	1.4375	k__Bacteria; p__Firmicutes; c__Bacilli; o__Lactobacillales; f__Carnobacteriaceae; g__Granulicatella; s__elegans_oral_taxon_596
otu13616	1.5	1.58333	k__Bacteria; p__Proteobacteria; c__Betaproteobacteria; o__Neisseriales; f__Neisseriaceae; g__Neisseria; s__mucosa_oral_taxon_682
otu31435	2.4375	0.770833	k__Bacteria; p__Proteobacteria; c__Gammaproteobacteria; o__Pasteurellales; f__Pasteurellaceae; g__Haemophilus; s__sp._oral_taxon_035
otu32084	1.91667	1.29167	k__Bacteria; p__Proteobacteria; c__Gammaproteobacteria; o__Pasteurellales; f__Pasteurellaceae; g__Haemophilus; s__parainfluenzae_oral_taxon_718
otu49449	1.4375	1.77083	k__Bacteria; p__Proteobacteria; c__Gammaproteobacteria; o__Pasteurellales; f__Pasteurellaceae; g__Haemophilus; s__parainfluenzae_oral_taxon_718
otu54489	2	1.27083	k__Bacteria; p__Proteobacteria; c__Betaproteobacteria; o__Neisseriales; f__Neisseriaceae; g__Neisseria; s__subflava_oral_taxon_476
otu59588	1.45833	1.95833	k__Bacteria; p__Proteobacteria; c__Betaproteobacteria; o__Burkholderiales; f__Comamonadaceae; g__Ottowia; s__sp._oral_taxon_894
otu415	1.5	1.5	k__Bacteria; p__Proteobacteria; c__Betaproteobacteria; o__Neisseriales; f__Neisseriaceae; g__Kingella; s__sp._oral_taxon_012
otu6835	1.5625	1.5	k__Bacteria; p__Firmicutes; c__Clostridia; o__Clostridiales; f__Lachnospiraceae_[XIVa]; g__Lachnoanaerobaculum; s__umeaense_oral_taxon_107
otu16235	2.16667	0.9375	k__Bacteria; p__Firmicutes; c__Bacilli; o__Lactobacillales; f__Carnobacteriaceae; g__Granulicatella; s__elegans_oral_taxon_596
otu16310	1.91667	1.41667	k__Bacteria; p__Proteobacteria; c__Gammaproteobacteria; o__Pasteurellales; f__Pasteurellaceae; g__Aggregatibacter; s__sp._oral_taxon_898
otu24181	1.25	2	k__Bacteria; p__Proteobacteria; c__Betaproteobacteria; o__Neisseriales; f__Neisseriaceae; g__Neisseria; s__subflava_oral_taxon_476
otu27502	1.8125	1.20833	k__Bacteria; p__Proteobacteria; c__Betaproteobacteria; o__Neisseriales; f__Neisseriaceae; g__Neisseria; s__mucosa_oral_taxon_682
otu44212	1.3125	1.85417	k__Bacteria; p__Proteobacteria; c__Gammaproteobacteria; o__Pasteurellales; f__Pasteurellaceae; g__Haemophilus; s__parainfluenzae_oral_taxon_718
otu5644	0.729167	2.25	k__Bacteria; p__Bacteroidetes; c__Bacteroides; o__Bacteroidales; f__Prevotellaceae; g__Alloprevotella; s__sp._oral_taxon_914
otu21059	1.4375	1.66667	k__Bacteria; p__Firmicutes; c__Bacilli; o__Lactobacillales; f__Streptococcaceae; g__Streptococcus; s__cristatus_oral_taxon_578
otu49035	1.45833	1.60417	k__Bacteria; p__Proteobacteria; c__Gammaproteobacteria; o__Pasteurellales; f__Pasteurellaceae; g__Terrahaemophilus; s__aromaticivorans_oral_taxon_826
otu8150	1.6875	1.58333	k__Bacteria; p__Proteobacteria; c__Gammaproteobacteria; o__Pasteurellales; f__Pasteurellaceae; g__Haemophilus; s__parainfluenzae_oral_taxon_718
otu12972	1.875	1.3125	k__Bacteria; p__Firmicutes; c__Bacilli; o__Lactobacillales; f__Streptococcaceae; g__Streptococcus; s__cristatus_oral_taxon_578
otu21077	1.9375	1.41667	k__Bacteria; p__Proteobacteria; c__Betaproteobacteria; o__Neisseriales; f__Neisseriaceae; g__Neisseria; s__pharyngis_oral_taxon_729
otu21948	1.60417	1.54167	k__Bacteria; p__Firmicutes; c__Bacilli; o__Lactobacillales; f__Carnobacteriaceae; g__Granulicatella; s__elegans_oral_taxon_596
otu23424	1.20833	2.02083	k__Bacteria; p__Fusobacteria; c__Fusobacteria; o__Fusobacteriales; f__Fusobacteriaceae; g__Fusobacterium; s__nucleatum_ss_polymorphum_oral_taxon_202
otu24640	1.89583	0.854167	k__Bacteria; p__Proteobacteria; c__Betaproteobacteria; o__Neisseriales; f__Neisseriaceae; g__Neisseria; s__mucosa_oral_taxon_682
otu27838	1.9375	1.04167	k__Bacteria; p__Firmicutes; c__Bacilli; o__Lactobacillales; f__Streptococcaceae; g__Streptococcus; s__mitis_oral_taxon_677
otu45812	1.91667	1.29167	k__Bacteria; p__Proteobacteria; c__Betaproteobacteria; o__Burkholderiales; f__Burkholderiaceae; g__Lautropia; s__mirabilis_oral_taxon_022
otu52716	1.70833	1.375	k__Bacteria; p__Proteobacteria; c__Betaproteobacteria; o__Neisseriales; f__Neisseriaceae; g__Kingella; s__sp._oral_taxon_012
otu56236	4.08333	0	k__Bacteria; p__Proteobacteria; c__Betaproteobacteria; o__Neisseriales; f__Neisseriaceae; g__Neisseria; s__sp._oral_taxon_499
otu8893	2.0625	1.25	k__Bacteria; p__Proteobacteria; c__Betaproteobacteria; o__Burkholderiales; f__Burkholderiaceae; g__Lautropia; s__mirabilis_oral_taxon_022
otu15277	1.79167	1.14583	k__Bacteria; p__Proteobacteria; c__Gammaproteobacteria; o__Pasteurellales; f__Pasteurellaceae; g__Terrahaemophilus; s__aromaticivorans_oral_taxon_826
otu33626	1.6875	1.45833	k__Bacteria; p__Proteobacteria; c__Betaproteobacteria; o__Neisseriales; f__Neisseriaceae; g__Neisseria; s__mucosa_oral_taxon_682
otu36612	2.02083	1.41667	k__Bacteria; p__Proteobacteria; c__Gammaproteobacteria; o__Pasteurellales; f__Pasteurellaceae; g__Aggregatibacter; s__sp._oral_taxon_512
otu44644	1.6875	1.54167	k__Bacteria; p__Proteobacteria; c__Betaproteobacteria; o__Burkholderiales; f__Burkholderiaceae; g__Ralstonia; s__sp._oral_taxon_406
otu47806	1.625	1.5	k__Bacteria; p__Proteobacteria; c__Betaproteobacteria; o__Burkholderiales; f__Burkholderiaceae; g__Lautropia; s__mirabilis_oral_taxon_022
otu21711	1.25	1.75	k__Bacteria; p__Firmicutes; c__Bacilli; o__Lactobacillales; f__Streptococcaceae; g__Streptococcus; s__vestibularis_oral_taxon_021
otu23069	1.625	1.4375	k__Bacteria; p__Actinobacteria; c__Actinobacteria; o__Actinomycetales; f__Actinomycetaceae; g__Actinomyces; s__sp._oral_taxon_171
otu41738	2.22917	1.27083	k__Bacteria; p__Proteobacteria; c__Betaproteobacteria; o__Burkholderiales; f__Burkholderiaceae; g__Lautropia; s__mirabilis_oral_taxon_022
otu10336	2.25	0.979167	k__Bacteria; p__Proteobacteria; c__Betaproteobacteria; o__Neisseriales; f__Neisseriaceae; g__Neisseria; s__elongata_oral_taxon_598
otu14661	1.47917	1.72917	k__Bacteria; p__Proteobacteria; c__Gammaproteobacteria; o__Pasteurellales; f__Pasteurellaceae; g__Haemophilus; s__parainfluenzae_oral_taxon_718
otu32595	1.60417	1.95833	k__Bacteria; p__Firmicutes; c__Bacilli; o__Lactobacillales; f__Streptococcaceae; g__Streptococcus; s__cristatus_oral_taxon_578
otu49786	1.16667	1.91667	k__Bacteria; p__Bacteroidetes; c__Bacteroides; o__Bacteroidales; f__Porphyromonadaceae; g__Porphyromonas; s__sp._oral_taxon_279
otu58277	1.72917	1.41667	k__Bacteria; p__Actinobacteria; c__Actinobacteria; o__Actinomycetales; f__Corynebacteriaceae; g__Corynebacterium; s__durum_oral_taxon_595
otu19543	1.27083	1.64583	k__Bacteria; p__Firmicutes; c__Bacilli; o__Lactobacillales; f__Carnobacteriaceae; g__Granulicatella; s__elegans_oral_taxon_596
otu29452	1.54167	1.29167	k__Bacteria; p__Proteobacteria; c__Betaproteobacteria; o__Neisseriales; f__Neisseriaceae; g__Neisseria; s__mucosa_oral_taxon_682
otu55375	2.04167	1.08333	k__Bacteria; p__Proteobacteria; c__Betaproteobacteria; o__Neisseriales; f__Neisseriaceae; g__Neisseria; s__subflava_oral_taxon_476
otu13943	1.83333	1.35417	k__Bacteria; p__Firmicutes; c__Bacilli; o__Bacillales; f__Staphylococcaceae; g__Gemella; s__sanguinis_oral_taxon_757
otu15044	1.91667	1.0625	k__Bacteria; p__Actinobacteria; c__Actinobacteria; o__Actinomycetales; f__Actinomycetaceae; g__Actinomyces; s__sp._oral_taxon_171
otu24643	1.97917	1.10417	k__Bacteria; p__Proteobacteria; c__Betaproteobacteria; o__Neisseriales; f__Neisseriaceae; g__Neisseria; s__elongata_oral_taxon_598
otu31043	1.25	1.875	k__Bacteria; p__Actinobacteria; c__Actinobacteria; o__Actinomycetales; f__Actinomycetaceae; g__Actinomyces; s__sp._oral_taxon_171
otu52871	1.29167	1.625	k__Bacteria; p__Proteobacteria; c__Gammaproteobacteria; o__Pasteurellales; f__Pasteurellaceae; g__Aggregatibacter; s__sp._oral_taxon_458
otu10315	1.125	1.97917	k__Bacteria; p__Firmicutes; c__Bacilli; o__Bacillales; f__Staphylococcaceae; g__Gemella; s__sanguinis_oral_taxon_757
otu15065	1.625	1.5625	k__Bacteria; p__Firmicutes; c__Clostridia; o__Clostridiales; f__Veillonellaceae; g__Veillonella; s__sp._oral_taxon_780
otu17620	1.79167	1.14583	k__Bacteria; p__Firmicutes; c__Bacilli; o__Lactobacillales; f__Carnobacteriaceae; g__Granulicatella; s__elegans_oral_taxon_596
otu20737	1.375	1.66667	k__Bacteria; p__Proteobacteria; c__Betaproteobacteria; o__Neisseriales; f__Neisseriaceae; g__Kingella; s__sp._oral_taxon_012
otu38970	1.91667	1.27083	k__Bacteria; p__Bacteroidetes; c__Bacteroides; o__Bacteroidales; f__Prevotellaceae; g__Prevotella; s__sp._oral_taxon_472
otu55727	1.45833	1.70833	k__Bacteria; p__Proteobacteria; c__Gammaproteobacteria; o__Pasteurellales; f__Pasteurellaceae; g__Aggregatibacter; s__sp._oral_taxon_458
otu59100	1.54167	1.5625	k__Bacteria; p__Firmicutes; c__Bacilli; o__Lactobacillales; f__Streptococcaceae; g__Streptococcus; s__sp._oral_taxon_071
otu1421	1.33333	1.625	k__Bacteria; p__Bacteroidetes; c__Bacteroides; o__Bacteroidales; f__Prevotellaceae; g__Alloprevotella; s__sp._oral_taxon_914
otu16657	1.8125	1.1875	k__Bacteria; p__Firmicutes; c__Bacilli; o__Lactobacillales; f__Streptococcaceae; g__Streptococcus; s__peroris_oral_taxon_728
otu31762	1.91667	1.10417	k__Bacteria; p__Proteobacteria; c__Gammaproteobacteria; o__Pasteurellales; f__Pasteurellaceae; g__Haemophilus; s__sp._oral_taxon_908
otu32934	1.27083	1.64583	k__Bacteria; p__Bacteroidetes; c__Flavobacteria; o__Flavobacteriales; f__Flavobacteriaceae; g__Capnocytophaga; s__leadbetteri_oral_taxon_329
otu45834	1.64583	1.29167	k__Bacteria; p__Firmicutes; c__Bacilli; o__Lactobacillales; f__Streptococcaceae; g__Streptococcus; s__mitis_oral_taxon_677
otu40789	1.45833	1.52083	k__Bacteria; p__Firmicutes; c__Bacilli; o__Bacillales; f__Staphylococcaceae; g__Gemella; s__sanguinis_oral_taxon_757
otu44390	1.77083	1.16667	k__Bacteria; p__Firmicutes; c__Bacilli; o__Lactobacillales; f__Streptococcaceae; g__Streptococcus; s__mitis_oral_taxon_677
otu45089	1.25	1.79167	k__Bacteria; p__Proteobacteria; c__Betaproteobacteria; o__Neisseriales; f__Neisseriaceae; g__Neisseria; s__oralis_oral_taxon_014
otu46737	1.72917	1.16667	k__Bacteria; p__Firmicutes; c__Bacilli; o__Lactobacillales; f__Streptococcaceae; g__Streptococcus; s__gordonii_oral_taxon_622
otu2563	1.60417	1.41667	k__Bacteria; p__Proteobacteria; c__Betaproteobacteria; o__Neisseriales; f__Neisseriaceae; g__Neisseria; s__pharyngis_oral_taxon_729
otu30465	1.45833	1.52083	k__Bacteria; p__Proteobacteria; c__Betaproteobacteria; o__Neisseriales; f__Neisseriaceae; g__Neisseria; s__mucosa_oral_taxon_682
otu33978	1.39583	1.5625	k__Bacteria; p__Proteobacteria; c__Betaproteobacteria; o__Neisseriales; f__Neisseriaceae; g__Neisseria; s__subflava_oral_taxon_476
otu49825	1.5625	1.5	k__Bacteria; p__Proteobacteria; c__Betaproteobacteria; o__Neisseriales; f__Neisseriaceae; g__Neisseria; s__pharyngis_oral_taxon_729
otu28768	1.54167	1.5	k__Bacteria; p__Firmicutes; c__Bacilli; o__Lactobacillales; f__Streptococcaceae; g__Streptococcus; s__mitis_oral_taxon_677
otu31284	1.9375	1.27083	k__Bacteria; p__Fusobacteria; c__Fusobacteria; o__Fusobacteriales; f__Leptotrichiaceae; g__Leptotrichia; s__sp._oral_taxon_225
otu167	1.3125	1.8125	k__Bacteria; p__Proteobacteria; c__Betaproteobacteria; o__Burkholderiales; f__Ralstoniaceae; g__Ralstonia; s__sp._oral_taxon_027
otu4332	1.625	1.3125	k__Bacteria; p__Proteobacteria; c__Gammaproteobacteria; o__Pasteurellales; f__Pasteurellaceae; g__Haemophilus; s__sp._oral_taxon_035
otu24044	1.5	1.41667	k__Bacteria; p__Firmicutes; c__Clostridia; o__Clostridiales; f__Veillonellaceae; g__Veillonella; s__atypica_oral_taxon_524
otu38243	1.64583	1.04167	k__Bacteria; p__Proteobacteria; c__Betaproteobacteria; o__Neisseriales; f__Neisseriaceae; g__Neisseria; s__mucosa_oral_taxon_682
otu40637	1.625	1.29167	k__Bacteria; p__Firmicutes; c__Bacilli; o__Bacillales; f__Staphylococcaceae; g__Gemella; s__sanguinis_oral_taxon_757
otu49300	1.58333	1.47917	k__Bacteria; p__Bacteroidetes; c__Bacteroides; o__Bacteroidales; f__Porphyromonadaceae; g__Porphyromonas; s__sp._oral_taxon_279
otu50018	1.29167	1.60417	k__Bacteria; p__Proteobacteria; c__Betaproteobacteria; o__Neisseriales; f__Neisseriaceae; g__Neisseria; s__pharyngis_oral_taxon_729
otu30314	1.47917	1.52083	k__Bacteria; p__Actinobacteria; c__Actinobacteria; o__Actinomycetales; f__Propionibacteriaceae; g__Propionibacterium; s__propionicum_oral_taxon_739
otu38597	1.58333	1.47917	k__Bacteria; p__Proteobacteria; c__Betaproteobacteria; o__Neisseriales; f__Neisseriaceae; g__Neisseria; s__sp._oral_taxon_020
otu39106	1.75	1.3125	k__Bacteria; p__Actinobacteria; c__Actinobacteria; o__Actinomycetales; f__Propionibacteriaceae; g__Propionibacterium; s__propionicum_oral_taxon_739
otu48945	1.85417	1.39583	k__Bacteria; p__Bacteroidetes; c__Bacteroides; o__Bacteroidales; f__Prevotellaceae; g__Prevotella; s__sp._oral_taxon_317
otu21892	1.52083	1.41667	k__Bacteria; p__Firmicutes; c__Bacilli; o__Lactobacillales; f__Streptococcaceae; g__Streptococcus; s__mitis_oral_taxon_677
otu26573	2.16667	0.854167	k__Bacteria; p__Bacteroidetes; c__Bacteroides; o__Bacteroidales; f__Prevotellaceae; g__Prevotella; s__sp._oral_taxon_472
otu33654	1.33333	1.625	k__Bacteria; p__Proteobacteria; c__Betaproteobacteria; o__Neisseriales; f__Neisseriaceae; g__Neisseria; s__mucosa_oral_taxon_682
otu48290	1.10417	1.66667	k__Bacteria; p__Proteobacteria; c__Gammaproteobacteria; o__Pasteurellales; f__Pasteurellaceae; g__Haemophilus; s__sp._oral_taxon_908
otu15995	1.89583	1.14583	k__Bacteria; p__Actinobacteria; c__Actinobacteria; o__Actinomycetales; f__Corynebacteriaceae; g__Corynebacterium; s__diphtheriae_oral_taxon_591
otu22530	1.54167	1.60417	k__Bacteria; p__Firmicutes; c__Bacilli; o__Lactobacillales; f__Streptococcaceae; g__Streptococcus; s__sanguinis_oral_taxon_758
otu41646	1.33333	1.64583	k__Bacteria; p__Proteobacteria; c__Gammaproteobacteria; o__Pasteurellales; f__Pasteurellaceae; g__Haemophilus; s__sp._oral_taxon_908
otu53367	0.979167	1.95833	k__Bacteria; p__Proteobacteria; c__Gammaproteobacteria; o__Pasteurellales; f__Pasteurellaceae; g__Aggregatibacter; s__sp._oral_taxon_458
otu17465	1.02083	1.75	k__Bacteria; p__Firmicutes; c__Bacilli; o__Bacillales; f__Staphylococcaceae; g__Gemella; s__sanguinis_oral_taxon_757
otu27589	1.54167	1.33333	k__Bacteria; p__Proteobacteria; c__Betaproteobacteria; o__Neisseriales; f__Neisseriaceae; g__Neisseria; s__elongata_oral_taxon_598
otu52262	1.3125	1.45833	k__Bacteria; p__Firmicutes; c__Bacilli; o__Lactobacillales; f__Streptococcaceae; g__Streptococcus; s__cristatus_oral_taxon_578
otu57959	1.8125	1	k__Bacteria; p__Bacteroidetes; c__Flavobacteria; o__Flavobacteriales; f__Flavobacteriaceae; g__Bergeyella; s__sp._oral_taxon_322
otu58341	1.64583	1.29167	k__Bacteria; p__Firmicutes; c__Clostridia; o__Clostridiales; f__Veillonellaceae; g__Veillonella; s__sp._oral_taxon_780
otu15618	1.66667	1.14583	k__Bacteria; p__Proteobacteria; c__Betaproteobacteria; o__Neisseriales; f__Neisseriaceae; g__Neisseria; s__sp._oral_taxon_020
otu27652	1.27083	1.5625	k__Bacteria; p__Firmicutes; c__Clostridia; o__Clostridiales; f__Veillonellaceae; g__Veillonella; s__sp._oral_taxon_780
otu31144	2.125	0.625	k__Bacteria; p__Proteobacteria; c__Gammaproteobacteria; o__Pseudomonadales; f__Moraxellaceae; g__Acinetobacter; s__sp._oral_taxon_408
otu50530	1.875	0.645833	k__Bacteria; p__Bacteroidetes; c__Bacteroides; o__Bacteroidales; f__Prevotellaceae; g__Alloprevotella; s__sp._oral_taxon_473
otu2067	1.39583	1.5625	k__Bacteria; p__Proteobacteria; c__Betaproteobacteria; o__Neisseriales; f__Neisseriaceae; g__Neisseria; s__pharyngis_oral_taxon_729
otu54725	1.35417	1.25	k__Bacteria; p__Firmicutes; c__Bacilli; o__Bacillales; f__Staphylococcaceae; g__Gemella; s__sanguinis_oral_taxon_757
otu13334	1.375	1.54167	k__Bacteria; p__Proteobacteria; c__Betaproteobacteria; o__Neisseriales; f__Neisseriaceae; g__Kingella; s__sp._oral_taxon_012
otu39073	1.29167	1.54167	k__Bacteria; p__Firmicutes; c__Clostridia; o__Clostridiales; f__Peptostreptococcaceae_[XI]; g__Peptostreptococcus; s__stomatis_oral_taxon_112
otu48459	1.8125	0.854167	k__Bacteria; p__Firmicutes; c__Bacilli; o__Lactobacillales; f__Streptococcaceae; g__Streptococcus; s__mitis_oral_taxon_677
otu57951	1.77083	0.916667	k__Bacteria; p__Firmicutes; c__Bacilli; o__Lactobacillales; f__Streptococcaceae; g__Streptococcus; s__mitis_oral_taxon_677
otu3020	1.08333	1.64583	k__Bacteria; p__Proteobacteria; c__Gammaproteobacteria; o__Pasteurellales; f__Pasteurellaceae; g__Haemophilus; s__sp._oral_taxon_908
otu6693	2.45833	0.0208333	k__Bacteria; p__Proteobacteria; c__Betaproteobacteria; o__Neisseriales; f__Neisseriaceae; g__Neisseria; s__weaveri_oral_taxon_092
otu35018	1.5	1.27083	k__Bacteria; p__Proteobacteria; c__Betaproteobacteria; o__Burkholderiales; f__Burkholderiaceae; g__Lautropia; s__mirabilis_oral_taxon_022
otu47060	1.10417	1.60417	k__Bacteria; p__Firmicutes; c__Bacilli; o__Lactobacillales; f__Streptococcaceae; g__Streptococcus; s__peroris_oral_taxon_728
otu3186	1.35417	1.5	k__Bacteria; p__Firmicutes; c__Bacilli; o__Lactobacillales; f__Streptococcaceae; g__Streptococcus; s__infantis_oral_taxon_638
otu29550	1.54167	1.39583	k__Bacteria; p__Proteobacteria; c__Betaproteobacteria; o__Burkholderiales; f__Burkholderiaceae; g__Lautropia; s__mirabilis_oral_taxon_022
otu45964	1.27083	1.60417	k__Bacteria; p__Proteobacteria; c__Betaproteobacteria; o__Neisseriales; f__Neisseriaceae; g__Neisseria; s__mucosa_oral_taxon_682
otu54952	1.85417	1.10417	k__Bacteria; p__Proteobacteria; c__Betaproteobacteria; o__Neisseriales; f__Neisseriaceae; g__Neisseria; s__elongata_oral_taxon_598
otu4862	1.39583	1.64583	k__Bacteria; p__Proteobacteria; c__Betaproteobacteria; o__Neisseriales; f__Neisseriaceae; g__Neisseria; s__pharyngis_oral_taxon_729
otu5686	1.3125	1.27083	k__Bacteria; p__Bacteroidetes; c__Bacteroides; o__Bacteroidales; f__Porphyromonadaceae; g__Porphyromonas; s__sp._oral_taxon_279
otu46605	1.64583	1.375	k__Bacteria; p__Actinobacteria; c__Actinobacteria; o__Actinomycetales; f__Actinomycetaceae; g__Actinomyces; s__sp._oral_taxon_171
otu54773	1.60417	1.375	k__Bacteria; p__Firmicutes; c__Bacilli; o__Lactobacillales; f__Carnobacteriaceae; g__Granulicatella; s__adiacens_[para-adiacens]_oral_taxon_534
otu57034	1.16667	1.64583	k__Bacteria; p__Firmicutes; c__Bacilli; o__Lactobacillales; f__Streptococcaceae; g__Streptococcus; s__cristatus_oral_taxon_578
otu20669	0.770833	2.08333	k__Bacteria; p__Bacteroidetes; c__Flavobacteria; o__Flavobacteriales; f__Flavobacteriaceae; g__Capnocytophaga; s__leadbetteri_oral_taxon_329
otu21088	1.33333	1.5	k__Bacteria; p__Actinobacteria; c__Actinobacteria; o__Actinomycetales; f__Corynebacteriaceae; g__Corynebacterium; s__matruchotii_oral_taxon_666
otu22841	1.35417	1.54167	k__Bacteria; p__Firmicutes; c__Bacilli; o__Lactobacillales; f__Streptococcaceae; g__Streptococcus; s__cristatus_oral_taxon_578
otu53957	1.83333	1.14583	k__Bacteria; p__Proteobacteria; c__Betaproteobacteria; o__Neisseriales; f__Neisseriaceae; g__Neisseria; s__elongata_oral_taxon_598
otu25714	1.22917	1.64583	k__Bacteria; p__Proteobacteria; c__Gammaproteobacteria; o__Pasteurellales; f__Pasteurellaceae; g__Aggregatibacter; s__sp._oral_taxon_458
otu27979	1.33333	1.47917	k__Bacteria; p__Proteobacteria; c__Betaproteobacteria; o__Neisseriales; f__Neisseriaceae; g__Neisseria; s__mucosa_oral_taxon_682
otu30120	1.1875	1.60417	k__Bacteria; p__Firmicutes; c__Bacilli; o__Lactobacillales; f__Aerococcaceae; g__Abiotrophia; s__defectiva_oral_taxon_389
otu32948	1.33333	1.6875	k__Bacteria; p__Bacteroidetes; c__Bacteroides; o__Bacteroidales; f__Prevotellaceae; g__Prevotella; s__shahii_oral_taxon_795
otu52038	1.72917	1.27083	k__Bacteria; p__Proteobacteria; c__Betaproteobacteria; o__Neisseriales; f__Neisseriaceae; g__Neisseria; s__mucosa_oral_taxon_682
otu52665	0.875	1.8125	k__Bacteria; p__Fusobacteria; c__Fusobacteria; o__Fusobacteriales; f__Fusobacteriaceae; g__Fusobacterium; s__nucleatum_ss_polymorphum_oral_taxon_202
otu58922	2.5625	0.0625	k__Bacteria; p__Firmicutes; c__Clostridia; o__Clostridiales; f__Veillonellaceae; g__Veillonella; s__sp._oral_taxon_780
otu11513	2.0625	1.39583	k__Bacteria; p__Proteobacteria; c__Gammaproteobacteria; o__Pasteurellales; f__Pasteurellaceae; g__Aggregatibacter; s__sp._oral_taxon_513
otu15322	1.66667	0.854167	k__Bacteria; p__Firmicutes; c__Bacilli; o__Lactobacillales; f__Streptococcaceae; g__Streptococcus; s__mitis_oral_taxon_677
otu50738	1.45833	1.3125	k__Bacteria; p__Proteobacteria; c__Betaproteobacteria; o__Burkholderiales; f__Burkholderiaceae; g__Lautropia; s__mirabilis_oral_taxon_022
otu10176	1.625	1.22917	k__Bacteria; p__Proteobacteria; c__Betaproteobacteria; o__Burkholderiales; f__Burkholderiaceae; g__Lautropia; s__mirabilis_oral_taxon_022
otu13262	2.5	0.270833	k__Bacteria; p__Bacteroidetes; c__Bacteroides; o__Bacteroidales; f__Prevotellaceae; g__Alloprevotella; s__sp._oral_taxon_473
otu18104	1.58333	1.27083	k__Bacteria; p__Firmicutes; c__Bacilli; o__Bacillales; f__Staphylococcaceae; g__Gemella; s__sanguinis_oral_taxon_757
otu18829	1.45833	1.45833	k__Bacteria; p__Proteobacteria; c__Betaproteobacteria; o__Neisseriales; f__Neisseriaceae; g__Neisseria; s__subflava_oral_taxon_476
otu30396	1.47917	1.39583	k__Bacteria; p__Proteobacteria; c__Betaproteobacteria; o__Neisseriales; f__Neisseriaceae; g__Neisseria; s__pharyngis_oral_taxon_729
otu36084	1.66667	1.04167	k__Bacteria; p__Firmicutes; c__Bacilli; o__Lactobacillales; f__Carnobacteriaceae; g__Granulicatella; s__elegans_oral_taxon_596
otu39422	0.833333	2.08333	k__Bacteria; p__Fusobacteria; c__Fusobacteria; o__Fusobacteriales; f__Leptotrichiaceae; g__Leptotrichia; s__hofstadii_oral_taxon_224
otu41590	1.41667	1.16667	k__Bacteria; p__Firmicutes; c__Bacilli; o__Lactobacillales; f__Streptococcaceae; g__Streptococcus; s__cristatus_oral_taxon_578
otu59599	1.5	1.25	k__Bacteria; p__Proteobacteria; c__Gammaproteobacteria; o__Pasteurellales; f__Pasteurellaceae; g__Aggregatibacter; s__sp._oral_taxon_512
otu15702	1	1.79167	k__Bacteria; p__Proteobacteria; c__Betaproteobacteria; o__Neisseriales; f__Neisseriaceae; g__Neisseria; s__subflava_oral_taxon_476
otu34536	1.25	1.60417	k__Bacteria; p__Fusobacteria; c__Fusobacteria; o__Fusobacteriales; f__Leptotrichiaceae; g__Leptotrichia; s__buccalis_oral_taxon_563
otu43287	1.22917	1.4375	k__Bacteria; p__Proteobacteria; c__Betaproteobacteria; o__Neisseriales; f__Neisseriaceae; g__Neisseria; s__mucosa_oral_taxon_682
otu53864	1.16667	1.625	k__Bacteria; p__Proteobacteria; c__Betaproteobacteria; o__Neisseriales; f__Neisseriaceae; g__Neisseria; s__subflava_oral_taxon_476
otu4052	1.33333	1.22917	k__Bacteria; p__Proteobacteria; c__Betaproteobacteria; o__Neisseriales; f__Neisseriaceae; g__Neisseria; s__subflava_oral_taxon_476
otu6658	1.14583	1.64583	k__Bacteria; p__Bacteroidetes; c__Bacteroides; o__Bacteroidales; f__Porphyromonadaceae; g__Porphyromonas; s__sp._oral_taxon_279
otu7003	1.08333	1.83333	k__Bacteria; p__Actinobacteria; c__Actinobacteria; o__Actinomycetales; f__Corynebacteriaceae; g__Corynebacterium; s__matruchotii_oral_taxon_666
otu15267	1.41667	1.29167	k__Bacteria; p__Proteobacteria; c__Betaproteobacteria; o__Neisseriales; f__Neisseriaceae; g__Neisseria; s__mucosa_oral_taxon_682
otu53922	1.29167	1.33333	k__Bacteria; p__Actinobacteria; c__Actinobacteria; o__Actinomycetales; f__Actinomycetaceae; g__Actinomyces; s__sp._oral_taxon_171
otu7237	1.27083	1.41667	k__Bacteria; p__Bacteroidetes; c__Bacteroides; o__Bacteroidales; f__Porphyromonadaceae; g__Porphyromonas; s__sp._oral_taxon_279
otu17488	1.64583	1.1875	k__Bacteria; p__Proteobacteria; c__Gammaproteobacteria; o__Pasteurellales; f__Pasteurellaceae; g__Haemophilus; s__parainfluenzae_oral_taxon_718
otu28925	2.25	0.895833	k__Bacteria; p__Proteobacteria; c__Betaproteobacteria; o__Neisseriales; f__Neisseriaceae; g__Simonsiella; s__muelleri_oral_taxon_683
otu49958	1.5	1.6875	k__Bacteria; p__Bacteroidetes; c__Bacteroides; o__Bacteroidales; f__Prevotellaceae; g__Prevotella; s__sp._oral_taxon_299
otu17073	1.39583	1.35417	k__Bacteria; p__Proteobacteria; c__Betaproteobacteria; o__Neisseriales; f__Neisseriaceae; g__Neisseria; s__subflava_oral_taxon_476
otu32517	0.770833	2.27083	k__Bacteria; p__Proteobacteria; c__Betaproteobacteria; o__Neisseriales; f__Neisseriaceae; g__Neisseria; s__sp._oral_taxon_016
otu4595	1.72917	1.0625	k__Bacteria; p__Fusobacteria; c__Fusobacteria; o__Fusobacteriales; f__Leptotrichiaceae; g__Leptotrichia; s__sp._oral_taxon_217
otu15150	1.54167	1.39583	k__Bacteria; p__Proteobacteria; c__Betaproteobacteria; o__Burkholderiales; f__Burkholderiaceae; g__Lautropia; s__mirabilis_oral_taxon_022
otu26491	1.5625	1.04167	k__Bacteria; p__Proteobacteria; c__Betaproteobacteria; o__Neisseriales; f__Neisseriaceae; g__Neisseria; s__sicca_oral_taxon_764
otu30951	1.72917	0.916667	k__Bacteria; p__Proteobacteria; c__Betaproteobacteria; o__Neisseriales; f__Neisseriaceae; g__Neisseria; s__mucosa_oral_taxon_682
otu32046	0.0833333	2.75	k__Bacteria; p__Proteobacteria; c__Betaproteobacteria; o__Neisseriales; f__Neisseriaceae; g__Neisseria; s__mucosa_oral_taxon_682
otu53680	0.9375	1.85417	k__Bacteria; p__Proteobacteria; c__Gammaproteobacteria; o__Pasteurellales; f__Pasteurellaceae; g__Terrahaemophilus; s__aromaticivorans_oral_taxon_826
otu58239	1.1875	1.66667	k__Bacteria; p__Actinobacteria; c__Actinobacteria; o__Actinomycetales; f__Corynebacteriaceae; g__Corynebacterium; s__matruchotii_oral_taxon_666
otu4430	1.47917	1.25	k__Bacteria; p__Proteobacteria; c__Betaproteobacteria; o__Neisseriales; f__Neisseriaceae; g__Neisseria; s__pharyngis_oral_taxon_729
otu11092	1.33333	1.45833	k__Bacteria; p__Firmicutes; c__Bacilli; o__Lactobacillales; f__Streptococcaceae; g__Streptococcus; s__mitis_oral_taxon_677
otu15536	1.9375	0.895833	k__Bacteria; p__Firmicutes; c__Bacilli; o__Lactobacillales; f__Streptococcaceae; g__Streptococcus; s__cristatus_oral_taxon_578
otu18948	1.0625	1.4375	k__Bacteria; p__Bacteroidetes; c__Flavobacteria; o__Flavobacteriales; f__Flavobacteriaceae; g__Capnocytophaga; s__leadbetteri_oral_taxon_329
otu25846	1.25	1.22917	k__Bacteria; p__Firmicutes; c__Bacilli; o__Lactobacillales; f__Streptococcaceae; g__Streptococcus; s__mitis_oral_taxon_677
otu35762	1.35417	1.375	k__Bacteria; p__Proteobacteria; c__Betaproteobacteria; o__Neisseriales; f__Neisseriaceae; g__Neisseria; s__bacilliformis_oral_taxon_013
otu43747	1.625	1	k__Bacteria; p__Proteobacteria; c__Betaproteobacteria; o__Neisseriales; f__Neisseriaceae; g__Neisseria; s__elongata_oral_taxon_598
otu52546	1.45833	1.375	k__Bacteria; p__Firmicutes; c__Bacilli; o__Lactobacillales; f__Streptococcaceae; g__Streptococcus; s__gordonii_oral_taxon_622
otu23338	1.77083	0.833333	k__Bacteria; p__Firmicutes; c__Bacilli; o__Lactobacillales; f__Streptococcaceae; g__Streptococcus; s__infantis_oral_taxon_638
otu25698	1.54167	1.0625	k__Bacteria; p__Firmicutes; c__Bacilli; o__Lactobacillales; f__Streptococcaceae; g__Streptococcus; s__sp._oral_taxon_071
otu43096	1.16667	1.5	k__Bacteria; p__Proteobacteria; c__Gammaproteobacteria; o__Pasteurellales; f__Pasteurellaceae; g__Haemophilus; s__parainfluenzae_oral_taxon_718
otu50270	0.479167	1.9375	k__Bacteria; p__Bacteroidetes; c__Bacteroides; o__Bacteroidales; f__Porphyromonadaceae; g__Porphyromonas; s__sp._oral_taxon_279
otu1105	0.5625	1.4375	k__Bacteria; p__Firmicutes; c__Bacilli; o__Lactobacillales; f__Streptococcaceae; g__Streptococcus; s__mitis_oral_taxon_677
otu2557	1.20833	1.375	k__Bacteria; p__Proteobacteria; c__Gammaproteobacteria; o__Pasteurellales; f__Pasteurellaceae; g__Haemophilus; s__sp._oral_taxon_908
otu4227	1.41667	1.14583	k__Bacteria; p__Fusobacteria; c__Fusobacteria; o__Fusobacteriales; f__Fusobacteriaceae; g__Fusobacterium; s__periodonticum_oral_taxon_201
otu26921	1.45833	1.33333	k__Bacteria; p__Proteobacteria; c__Betaproteobacteria; o__Burkholderiales; f__Burkholderiaceae; g__Lautropia; s__mirabilis_oral_taxon_022
otu41015	1.41667	1.54167	k__Bacteria; p__Firmicutes; c__Bacilli; o__Lactobacillales; f__Streptococcaceae; g__Streptococcus; s__cristatus_oral_taxon_578
otu21002	1.29167	1.1875	k__Bacteria; p__Firmicutes; c__Bacilli; o__Lactobacillales; f__Streptococcaceae; g__Streptococcus; s__pneumoniae_oral_taxon_734
otu53323	1.4375	1.20833	k__Bacteria; p__Firmicutes; c__Bacilli; o__Lactobacillales; f__Streptococcaceae; g__Streptococcus; s__gordonii_oral_taxon_622
otu26514	1.41667	1.1875	k__Bacteria; p__Proteobacteria; c__Betaproteobacteria; o__Neisseriales; f__Neisseriaceae; g__Neisseria; s__mucosa_oral_taxon_682
otu29937	1.625	0.979167	k__Bacteria; p__Firmicutes; c__Bacilli; o__Lactobacillales; f__Streptococcaceae; g__Streptococcus; s__sp._oral_taxon_074
otu47548	1.41667	1.25	k__Bacteria; p__Proteobacteria; c__Gammaproteobacteria; o__Pasteurellales; f__Pasteurellaceae; g__Terrahaemophilus; s__aromaticivorans_oral_taxon_826
otu51265	1.125	1.5	k__Bacteria; p__Bacteroidetes; c__Bacteroides; o__Bacteroidales; f__Prevotellaceae; g__Prevotella; s__pleuritidis_oral_taxon_303
otu54740	1.47917	1.41667	k__Bacteria; p__Proteobacteria; c__Gammaproteobacteria; o__Pseudomonadales; f__Moraxellaceae; g__Moraxella; s__catarrhalis_oral_taxon_833
otu1388	1.22917	1.54167	k__Bacteria; p__Proteobacteria; c__Betaproteobacteria; o__Neisseriales; f__Neisseriaceae; g__Neisseria; s__sp._oral_taxon_499
otu4192	1.27083	1.3125	k__Bacteria; p__Proteobacteria; c__Gammaproteobacteria; o__Pasteurellales; f__Pasteurellaceae; g__Haemophilus; s__sp._oral_taxon_908
otu48935	1.47917	1.29167	k__Bacteria; p__Proteobacteria; c__Betaproteobacteria; o__Neisseriales; f__Neisseriaceae; g__Neisseria; s__mucosa_oral_taxon_682
otu59524	1.33333	1.39583	k__Bacteria; p__Bacteroidetes; c__Bacteroides; o__Bacteroidales; f__Porphyromonadaceae; g__Porphyromonas; s__sp._oral_taxon_279
otu18647	1.83333	0.854167	k__Bacteria; p__Bacteroidetes; c__Flavobacteria; o__Flavobacteriales; f__Flavobacteriaceae; g__Bergeyella; s__sp._oral_taxon_900
otu20984	1.35417	1.45833	k__Bacteria; p__Proteobacteria; c__Betaproteobacteria; o__Neisseriales; f__Neisseriaceae; g__Neisseria; s__pharyngis_oral_taxon_729
otu35092	1.58333	1.0625	k__Bacteria; p__Proteobacteria; c__Gammaproteobacteria; o__Pasteurellales; f__Pasteurellaceae; g__Haemophilus; s__sp._oral_taxon_035
otu852	1.64583	1.08333	k__Bacteria; p__Proteobacteria; c__Betaproteobacteria; o__Neisseriales; f__Neisseriaceae; g__Neisseria; s__pharyngis_oral_taxon_729
otu8686	1.54167	0.916667	k__Bacteria; p__Proteobacteria; c__Betaproteobacteria; o__Burkholderiales; f__Burkholderiaceae; g__Lautropia; s__mirabilis_oral_taxon_022
otu11389	1.375	1.35417	k__Bacteria; p__Bacteroidetes; c__Bacteroides; o__Bacteroidales; f__Prevotellaceae; g__Prevotella; s__sp._oral_taxon_299
otu12301	1.54167	1.1875	k__Bacteria; p__Proteobacteria; c__Betaproteobacteria; o__Neisseriales; f__Neisseriaceae; g__Kingella; s__denitrificans_oral_taxon_582
otu17478	0.958333	1.97917	k__Bacteria; p__Bacteroidetes; c__Bacteroides; o__Bacteroidales; f__Prevotellaceae; g__Prevotella; s__saccharolytica_oral_taxon_781
otu26138	2.375	0.645833	k__Bacteria; p__Proteobacteria; c__Betaproteobacteria; o__Neisseriales; f__Neisseriaceae; g__Neisseria; s__subflava_oral_taxon_476
otu27484	1.60417	1	k__Bacteria; p__Firmicutes; c__Bacilli; o__Lactobacillales; f__Streptococcaceae; g__Streptococcus; s__sanguinis_oral_taxon_758
otu29465	0.854167	1.875	k__Bacteria; p__Proteobacteria; c__Betaproteobacteria; o__Neisseriales; f__Neisseriaceae; g__Neisseria; s__subflava_oral_taxon_476
otu30718	1.25	1.16667	k__Bacteria; p__Firmicutes; c__Bacilli; o__Lactobacillales; f__Streptococcaceae; g__Streptococcus; s__peroris_oral_taxon_728
otu3888	1.52083	1.04167	k__Bacteria; p__Firmicutes; c__Clostridia; o__Clostridiales; f__Veillonellaceae; g__Veillonella; s__sp._oral_taxon_780
otu4872	1.625	1.02083	k__Bacteria; p__Bacteroidetes; c__Bacteroides; o__Bacteroidales; f__Prevotellaceae; g__Alloprevotella; s__sp._oral_taxon_473
otu12134	1.35417	1.3125	k__Bacteria; p__Bacteroidetes; c__Bacteroides; o__Bacteroidales; f__Porphyromonadaceae; g__Porphyromonas; s__sp._oral_taxon_279
otu14172	1.5625	1.02083	k__Bacteria; p__Proteobacteria; c__Betaproteobacteria; o__Neisseriales; f__Neisseriaceae; g__Kingella; s__sp._oral_taxon_012
otu16872	1.64583	0.958333	k__Bacteria; p__Actinobacteria; c__Actinobacteria; o__Actinomycetales; f__Actinomycetaceae; g__Actinomyces; s__sp._oral_taxon_171
otu37364	0.770833	2.08333	k__Bacteria; p__Proteobacteria; c__Betaproteobacteria; o__Neisseriales; f__Neisseriaceae; g__Neisseria; s__subflava_oral_taxon_476
otu54902	1.27083	1.33333	k__Bacteria; p__Bacteroidetes; c__Bacteroides; o__Bacteroidales; f__Porphyromonadaceae; g__Porphyromonas; s__sp._oral_taxon_279
otu55154	1.1875	1.35417	k__Bacteria; p__Firmicutes; c__Bacilli; o__Lactobacillales; f__Streptococcaceae; g__Streptococcus; s__gordonii_oral_taxon_622
otu6255	1.58333	1.29167	k__Bacteria; p__Actinobacteria; c__Actinobacteria; o__Actinomycetales; f__Micrococcaceae; g__Rothia; s__aeria_oral_taxon_188
otu6841	1.22917	1.58333	k__Bacteria; p__Proteobacteria; c__Betaproteobacteria; o__Neisseriales; f__Neisseriaceae; g__Neisseria; s__mucosa_oral_taxon_682
otu11355	1.41667	1.08333	k__Bacteria; p__Firmicutes; c__Bacilli; o__Bacillales; f__Staphylococcaceae; g__Gemella; s__sanguinis_oral_taxon_757
otu16823	1.16667	1.375	k__Bacteria; p__Proteobacteria; c__Betaproteobacteria; o__Neisseriales; f__Neisseriaceae; g__Kingella; s__oralis_oral_taxon_706
otu19489	1.70833	0.979167	k__Bacteria; p__Proteobacteria; c__Betaproteobacteria; o__Neisseriales; f__Neisseriaceae; g__Neisseria; s__pharyngis_oral_taxon_729
otu26157	1.66667	0.958333	k__Bacteria; p__Proteobacteria; c__Gammaproteobacteria; o__Pasteurellales; f__Pasteurellaceae; g__Haemophilus; s__sp._oral_taxon_035
otu53182	2.29167	0.1875	k__Bacteria; p__Bacteroidetes; c__Bacteroides; o__Bacteroidales; f__Prevotellaceae; g__Alloprevotella; s__sp._oral_taxon_473
otu3918	1.375	1.33333	k__Bacteria; p__Bacteroidetes; c__Bacteroides; o__Bacteroidales; f__Porphyromonadaceae; g__Porphyromonas; s__catoniae_oral_taxon_283
otu6072	1.64583	0.979167	k__Bacteria; p__Proteobacteria; c__Gammaproteobacteria; o__Pasteurellales; f__Pasteurellaceae; g__Haemophilus; s__parainfluenzae_oral_taxon_718
otu11579	1.64583	1.22917	k__Bacteria; p__Bacteroidetes; c__Bacteroides; o__Bacteroidales; f__Prevotellaceae; g__Prevotella; s__sp._oral_taxon_299
otu18207	1.02083	1.66667	k__Bacteria; p__Proteobacteria; c__Betaproteobacteria; o__Burkholderiales; f__Comamonadaceae; g__Ottowia; s__sp._oral_taxon_894
otu19047	1.3125	1.27083	k__Bacteria; p__Proteobacteria; c__Betaproteobacteria; o__Neisseriales; f__Neisseriaceae; g__Neisseria; s__mucosa_oral_taxon_682
otu24172	1.4375	1.33333	k__Bacteria; p__Bacteroidetes; c__Bacteroides; o__Bacteroidales; f__Porphyromonadaceae; g__Porphyromonas; s__sp._oral_taxon_279
otu39901	1.3125	1.22917	k__Bacteria; p__Fusobacteria; c__Fusobacteria; o__Fusobacteriales; f__Leptotrichiaceae; g__Leptotrichia; s__sp._oral_taxon_219
otu43592	1	1.54167	k__Bacteria; p__Proteobacteria; c__Gammaproteobacteria; o__Pasteurellales; f__Pasteurellaceae; g__Haemophilus; s__parainfluenzae_oral_taxon_718
otu4092	1.41667	0.916667	k__Bacteria; p__Firmicutes; c__Bacilli; o__Lactobacillales; f__Streptococcaceae; g__Streptococcus; s__mitis_oral_taxon_677
otu35365	1.35417	1.14583	k__Bacteria; p__Proteobacteria; c__Betaproteobacteria; o__Burkholderiales; f__Burkholderiaceae; g__Lautropia; s__mirabilis_oral_taxon_022
otu41254	1.22917	1.3125	k__Bacteria; p__Actinobacteria; c__Actinobacteria; o__Actinomycetales; f__Actinomycetaceae; g__Actinomyces; s__sp._oral_taxon_848
otu5361	2.25	0.6875	k__Bacteria; p__Bacteroidetes; c__Flavobacteria; o__Flavobacteriales; f__Flavobacteriaceae; g__Capnocytophaga; s__sputigena_oral_taxon_775
otu10818	1.4375	1.10417	k__Bacteria; p__Proteobacteria; c__Gammaproteobacteria; o__Pasteurellales; f__Pasteurellaceae; g__Haemophilus; s__sp._oral_taxon_908
otu15935	1.16667	1.4375	k__Bacteria; p__Bacteroidetes; c__Bacteroides; o__Bacteroidales; f__Prevotellaceae; g__Alloprevotella; s__sp._oral_taxon_912
otu18674	1.39583	1.0625	k__Bacteria; p__Actinobacteria; c__Actinobacteria; o__Actinomycetales; f__Micrococcaceae; g__Rothia; s__aeria_oral_taxon_188
otu21387	1.20833	1.3125	k__Bacteria; p__Proteobacteria; c__Betaproteobacteria; o__Neisseriales; f__Neisseriaceae; g__Neisseria; s__mucosa_oral_taxon_682
otu22576	1.29167	1.3125	k__Bacteria; p__Proteobacteria; c__Betaproteobacteria; o__Burkholderiales; f__Burkholderiaceae; g__Lautropia; s__mirabilis_oral_taxon_022
otu45872	1.91667	0.854167	k__Bacteria; p__Proteobacteria; c__Betaproteobacteria; o__Neisseriales; f__Neisseriaceae; g__Neisseria; s__sp._oral_taxon_499
otu48499	1.4375	1.1875	k__Bacteria; p__Proteobacteria; c__Gammaproteobacteria; o__Pasteurellales; f__Pasteurellaceae; g__Haemophilus; s__sp._oral_taxon_035
otu51390	1.1875	1.35417	k__Bacteria; p__Firmicutes; c__Bacilli; o__Lactobacillales; f__Streptococcaceae; g__Streptococcus; s__gordonii_oral_taxon_622
otu58955	1.375	1.20833	k__Bacteria; p__Actinobacteria; c__Actinobacteria; o__Actinomycetales; f__Actinomycetaceae; g__Actinomyces; s__sp._oral_taxon_171
otu1046	2.66667	0.333333	k__Bacteria; p__Actinobacteria; c__Actinobacteria; o__Actinomycetales; f__Propionibacteriaceae; g__Propionibacterium; s__propionicum_oral_taxon_739
otu2901	1.54167	1.0625	k__Bacteria; p__Actinobacteria; c__Actinobacteria; o__Actinomycetales; f__Actinomycetaceae; g__Actinomyces; s__sp._oral_taxon_171
otu5708	1.22917	1.27083	k__Bacteria; p__Firmicutes; c__Bacilli; o__Lactobacillales; f__Streptococcaceae; g__Streptococcus; s__pneumoniae_oral_taxon_734
otu39079	1.22917	1.10417	k__Bacteria; p__Proteobacteria; c__Betaproteobacteria; o__Burkholderiales; f__Burkholderiaceae; g__Ralstonia; s__sp._oral_taxon_406
otu45524	1.16667	1.25	k__Bacteria; p__Firmicutes; c__Bacilli; o__Lactobacillales; f__Streptococcaceae; g__Streptococcus; s__pneumoniae_oral_taxon_734
otu45791	1.1875	1.08333	k__Bacteria; p__Proteobacteria; c__Betaproteobacteria; o__Neisseriales; f__Neisseriaceae; g__Neisseria; s__pharyngis_oral_taxon_729
otu25923	0.9375	1.375	k__Bacteria; p__Bacteroidetes; c__Flavobacteria; o__Flavobacteriales; f__Flavobacteriaceae; g__Capnocytophaga; s__sp._oral_taxon_902
otu40840	0.833333	1.83333	k__Bacteria; p__Fusobacteria; c__Fusobacteria; o__Fusobacteriales; f__Leptotrichiaceae; g__Leptotrichia; s__buccalis_oral_taxon_563
otu46800	1.54167	1.22917	k__Bacteria; p__Firmicutes; c__Clostridia; o__Clostridiales; f__Lachnospiraceae_[XIVa]; g__Lachnoanaerobaculum; s__umeaense_oral_taxon_107
otu51127	1.08333	1.58333	k__Bacteria; p__Bacteroidetes; c__Bacteroides; o__Bacteroidales; f__Prevotellaceae; g__Prevotella; s__sp._oral_taxon_317
otu10684	1.3125	1.20833	k__Bacteria; p__Firmicutes; c__Bacilli; o__Lactobacillales; f__Streptococcaceae; g__Streptococcus; s__mitis_oral_taxon_677
otu49624	1.25	1.1875	k__Bacteria; p__Firmicutes; c__Clostridia; o__Clostridiales; f__Veillonellaceae; g__Veillonella; s__dispar_oral_taxon_160
otu50219	0.833333	1.41667	k__Bacteria; p__Proteobacteria; c__Betaproteobacteria; o__Neisseriales; f__Neisseriaceae; g__Neisseria; s__subflava_oral_taxon_476
otu28896	1.35417	0.916667	k__Bacteria; p__Firmicutes; c__Bacilli; o__Lactobacillales; f__Streptococcaceae; g__Streptococcus; s__mitis_oral_taxon_677
otu52864	2.54167	0.125	k__Bacteria; p__Bacteroidetes; c__Flavobacteria; o__Flavobacteriales; f__Flavobacteriaceae; g__Bergeyella; s__sp._oral_taxon_907
otu5465	1.375	1.16667	k__Bacteria; p__Actinobacteria; c__Actinobacteria; o__Actinomycetales; f__Corynebacteriaceae; g__Corynebacterium; s__durum_oral_taxon_595
otu9773	1.70833	0.770833	k__Bacteria; p__Bacteroidetes; c__Bacteroides; o__Bacteroidales; f__Prevotellaceae; g__Alloprevotella; s__sp._oral_taxon_474
otu10828	1.52083	0.958333	k__Bacteria; p__Proteobacteria; c__Betaproteobacteria; o__Neisseriales; f__Neisseriaceae; g__Neisseria; s__mucosa_oral_taxon_682
otu11387	1.375	1.25	k__Bacteria; p__Fusobacteria; c__Fusobacteria; o__Fusobacteriales; f__Leptotrichiaceae; g__Leptotrichia; s__sp._oral_taxon_212
otu25782	1.0625	1.52083	k__Bacteria; p__Bacteroidetes; c__Bacteroides; o__Bacteroidales; f__Prevotellaceae; g__Prevotella; s__saccharolytica_oral_taxon_781
otu34163	1.45833	1.22917	k__Bacteria; p__Proteobacteria; c__Betaproteobacteria; o__Neisseriales; f__Neisseriaceae; g__Eikenella; s__sp._oral_taxon_011
otu42672	0.916667	1.4375	k__Bacteria; p__Proteobacteria; c__Gammaproteobacteria; o__Pasteurellales; f__Pasteurellaceae; g__Haemophilus; s__sp._oral_taxon_908
otu43255	0.583333	2.04167	k__Bacteria; p__Bacteroidetes; c__Bacteroides; o__Bacteroidales; f__Porphyromonadaceae; g__Porphyromonas; s__sp._oral_taxon_279
otu52480	1.5	1.04167	k__Bacteria; p__Proteobacteria; c__Betaproteobacteria; o__Neisseriales; f__Neisseriaceae; g__Neisseria; s__mucosa_oral_taxon_682
otu56616	0.0416667	3.14583	k__Bacteria; p__Actinobacteria; c__Actinobacteria; o__Actinomycetales; f__Actinomycetaceae; g__Actinomyces; s__radicidentis_oral_taxon_746
otu6515	1.25	1.33333	k__Bacteria; p__Bacteroidetes; c__Bacteroides; o__Bacteroidales; f__Porphyromonadaceae; g__Porphyromonas; s__sp._oral_taxon_279
otu19154	1.39583	0.895833	k__Bacteria; p__Firmicutes; c__Bacilli; o__Lactobacillales; f__Streptococcaceae; g__Streptococcus; s__mitis_oral_taxon_677
otu20783	1.16667	1.22917	k__Bacteria; p__Proteobacteria; c__Betaproteobacteria; o__Neisseriales; f__Neisseriaceae; g__Neisseria; s__mucosa_oral_taxon_682
otu26655	1.27083	1.25	k__Bacteria; p__Actinobacteria; c__Actinobacteria; o__Actinomycetales; f__Corynebacteriaceae; g__Corynebacterium; s__matruchotii_oral_taxon_666
otu30955	1.29167	1.20833	k__Bacteria; p__Bacteroidetes; c__Bacteroides; o__Bacteroidales; f__Prevotellaceae; g__Alloprevotella; s__sp._oral_taxon_473
otu4735	1.27083	1.14583	k__Bacteria; p__Proteobacteria; c__Betaproteobacteria; o__Neisseriales; f__Neisseriaceae; g__Neisseria; s__mucosa_oral_taxon_682
otu24968	1.14583	1.47917	k__Bacteria; p__Proteobacteria; c__Betaproteobacteria; o__Neisseriales; f__Neisseriaceae; g__Neisseria; s__pharyngis_oral_taxon_729
otu26431	1.0625	1.375	k__Bacteria; p__Firmicutes; c__Clostridia; o__Clostridiales; f__Veillonellaceae; g__Veillonella; s__dispar_oral_taxon_160
otu31332	1.35417	1.25	k__Bacteria; p__Proteobacteria; c__Betaproteobacteria; o__Burkholderiales; f__Burkholderiaceae; g__Lautropia; s__mirabilis_oral_taxon_022
otu39076	1.22917	1.16667	k__Bacteria; p__Proteobacteria; c__Betaproteobacteria; o__Neisseriales; f__Neisseriaceae; g__Neisseria; s__subflava_oral_taxon_476
otu43503	1.33333	1.10417	k__Bacteria; p__Firmicutes; c__Bacilli; o__Lactobacillales; f__Streptococcaceae; g__Streptococcus; s__peroris_oral_taxon_728
otu45394	1.125	1.27083	k__Bacteria; p__Firmicutes; c__Bacilli; o__Lactobacillales; f__Streptococcaceae; g__Streptococcus; s__cristatus_oral_taxon_578
otu1209	0.854167	1.95833	k__Bacteria; p__Firmicutes; c__Clostridia; o__Clostridiales; f__Clostridiales_[F-2]; g__Clostridiales_[F-2][G-1]; s__sp._oral_taxon_075
otu12875	2.6875	0	k__Bacteria; p__Fusobacteria; c__Fusobacteria; o__Fusobacteriales; f__Leptotrichiaceae; g__Leptotrichia; s__sp._oral_taxon_225
otu17432	1.20833	1.10417	k__Bacteria; p__Firmicutes; c__Bacilli; o__Lactobacillales; f__Streptococcaceae; g__Streptococcus; s__peroris_oral_taxon_728
otu24267	1	1.39583	k__Bacteria; p__Proteobacteria; c__Gammaproteobacteria; o__Pasteurellales; f__Pasteurellaceae; g__Aggregatibacter; s__sp._oral_taxon_458
otu35680	1.64583	0.9375	k__Bacteria; p__Proteobacteria; c__Betaproteobacteria; o__Neisseriales; f__Neisseriaceae; g__Neisseria; s__subflava_oral_taxon_476
otu52443	1.04167	1.375	k__Bacteria; p__Fusobacteria; c__Fusobacteria; o__Fusobacteriales; f__Fusobacteriaceae; g__Fusobacterium; s__nucleatum_ss_polymorphum_oral_taxon_202
otu475	0.666667	1.91667	k__Bacteria; p__Fusobacteria; c__Fusobacteria; o__Fusobacteriales; f__Leptotrichiaceae; g__Leptotrichia; s__sp._oral_taxon_463
otu14482	1.39583	0.979167	k__Bacteria; p__Proteobacteria; c__Betaproteobacteria; o__Neisseriales; f__Neisseriaceae; g__Neisseria; s__mucosa_oral_taxon_682
otu15713	1.08333	1.125	k__Bacteria; p__Bacteroidetes; c__Bacteroides; o__Bacteroidales; f__Prevotellaceae; g__Alloprevotella; s__sp._oral_taxon_473
otu20920	1.14583	1.25	k__Bacteria; p__Proteobacteria; c__Betaproteobacteria; o__Neisseriales; f__Neisseriaceae; g__Neisseria; s__elongata_oral_taxon_598
otu21366	1.35417	0.833333	k__Bacteria; p__Firmicutes; c__Bacilli; o__Lactobacillales; f__Streptococcaceae; g__Streptococcus; s__infantis_oral_taxon_638
otu48938	0.770833	1.5	k__Bacteria; p__Firmicutes; c__Bacilli; o__Lactobacillales; f__Carnobacteriaceae; g__Granulicatella; s__adiacens_[para-adiacens]_oral_taxon_534
otu57659	0.770833	1.54167	k__Bacteria; p__Bacteroidetes; c__Bacteroides; o__Bacteroidales; f__Porphyromonadaceae; g__Porphyromonas; s__sp._oral_taxon_279
otu9523	0.770833	1.91667	k__Bacteria; p__Proteobacteria; c__Betaproteobacteria; o__Neisseriales; f__Neisseriaceae; g__Neisseria; s__subflava_oral_taxon_476
otu20056	1.3125	1.25	k__Bacteria; p__Proteobacteria; c__Betaproteobacteria; o__Burkholderiales; f__Burkholderiaceae; g__Lautropia; s__mirabilis_oral_taxon_022
otu22381	1.375	1.125	k__Bacteria; p__Proteobacteria; c__Betaproteobacteria; o__Neisseriales; f__Neisseriaceae; g__Neisseria; s__pharyngis_oral_taxon_729
otu28994	0.875	1.625	k__Bacteria; p__Proteobacteria; c__Gammaproteobacteria; o__Pasteurellales; f__Pasteurellaceae; g__Aggregatibacter; s__sp._oral_taxon_458
otu30959	1.35417	1.33333	k__Bacteria; p__Fusobacteria; c__Fusobacteria; o__Fusobacteriales; f__Leptotrichiaceae; g__Leptotrichiaceae_[G-1]; s__sp._oral_taxon_210
otu31356	1.25	1.29167	k__Bacteria; p__Proteobacteria; c__Betaproteobacteria; o__Neisseriales; f__Neisseriaceae; g__Neisseria; s__oralis_oral_taxon_014
otu33084	0.854167	1.5	k__Bacteria; p__Proteobacteria; c__Gammaproteobacteria; o__Pasteurellales; f__Pasteurellaceae; g__Haemophilus; s__sp._oral_taxon_908
otu37088	1.14583	1.27083	k__Bacteria; p__Proteobacteria; c__Betaproteobacteria; o__Neisseriales; f__Neisseriaceae; g__Neisseria; s__pharyngis_oral_taxon_729
otu49520	0.958333	1.14583	k__Bacteria; p__Proteobacteria; c__Gammaproteobacteria; o__Pasteurellales; f__Pasteurellaceae; g__Aggregatibacter; s__sp._oral_taxon_458
otu53208	1.35417	0.979167	k__Bacteria; p__Firmicutes; c__Bacilli; o__Lactobacillales; f__Streptococcaceae; g__Streptococcus; s__sanguinis_oral_taxon_758
otu54581	1	1.35417	k__Bacteria; p__Actinobacteria; c__Actinobacteria; o__Actinomycetales; f__Corynebacteriaceae; g__Corynebacterium; s__matruchotii_oral_taxon_666
otu11778	1.625	1	k__Bacteria; p__Firmicutes; c__Bacilli; o__Lactobacillales; f__Carnobacteriaceae; g__Granulicatella; s__elegans_oral_taxon_596
otu24129	1.35417	1.22917	k__Bacteria; p__Proteobacteria; c__Betaproteobacteria; o__Burkholderiales; f__Burkholderiaceae; g__Lautropia; s__mirabilis_oral_taxon_022
otu38311	0.75	2.25	k__Bacteria; p__Proteobacteria; c__Gammaproteobacteria; o__Pseudomonadales; f__Moraxellaceae; g__Moraxella; s__catarrhalis_oral_taxon_833
otu42853	0.875	1.60417	k__Bacteria; p__Proteobacteria; c__Gammaproteobacteria; o__Pasteurellales; f__Pasteurellaceae; g__Haemophilus; s__parainfluenzae_oral_taxon_718
otu45464	1.02083	1.35417	k__Bacteria; p__Firmicutes; c__Bacilli; o__Bacillales; f__Staphylococcaceae; g__Gemella; s__sanguinis_oral_taxon_757
otu47774	0.166667	2.35417	k__Bacteria; p__Bacteroidetes; c__Bacteroides; o__Bacteroidales; f__Porphyromonadaceae; g__Porphyromonas; s__sp._oral_taxon_279
otu48625	1	1.25	k__Bacteria; p__Bacteroidetes; c__Bacteroides; o__Bacteroidales; f__Porphyromonadaceae; g__Porphyromonas; s__sp._oral_taxon_279
otu56670	1.29167	1.02083	k__Bacteria; p__Proteobacteria; c__Betaproteobacteria; o__Burkholderiales; f__Burkholderiaceae; g__Lautropia; s__mirabilis_oral_taxon_022
otu1306	1.27083	0.979167	k__Bacteria; p__Firmicutes; c__Bacilli; o__Lactobacillales; f__Streptococcaceae; g__Streptococcus; s__sp._oral_taxon_071
otu5129	1.29167	1.04167	k__Bacteria; p__Proteobacteria; c__Betaproteobacteria; o__Neisseriales; f__Neisseriaceae; g__Neisseria; s__oralis_oral_taxon_014
otu14395	1	1.45833	k__Bacteria; p__Fusobacteria; c__Fusobacteria; o__Fusobacteriales; f__Leptotrichiaceae; g__Leptotrichia; s__sp._oral_taxon_212
otu20501	1.41667	1	k__Bacteria; p__Proteobacteria; c__Betaproteobacteria; o__Neisseriales; f__Neisseriaceae; g__Neisseria; s__pharyngis_oral_taxon_729
otu31099	1.25	1.20833	k__Bacteria; p__Firmicutes; c__Clostridia; o__Clostridiales; f__Veillonellaceae; g__Veillonella; s__sp._oral_taxon_780
otu35612	1.125	1.8125	k__Bacteria; p__Actinobacteria; c__Actinobacteria; o__Actinomycetales; f__Corynebacteriaceae; g__Corynebacterium; s__matruchotii_oral_taxon_666
otu44663	1.4375	0.9375	k__Bacteria; p__Bacteroidetes; c__Bacteroides; o__Bacteroidales; f__Prevotellaceae; g__Alloprevotella; s__sp._oral_taxon_473
otu46761	0.895833	1.14583	k__Bacteria; p__Firmicutes; c__Bacilli; o__Lactobacillales; f__Carnobacteriaceae; g__Granulicatella; s__elegans_oral_taxon_596
otu6592	1.29167	1.0625	k__Bacteria; p__Fusobacteria; c__Fusobacteria; o__Fusobacteriales; f__Leptotrichiaceae; g__Leptotrichia; s__sp._oral_taxon_225
otu7538	1.25	1.20833	k__Bacteria; p__Firmicutes; c__Bacilli; o__Lactobacillales; f__Streptococcaceae; g__Streptococcus; s__mitis_oral_taxon_677
otu8644	1.75	0.9375	k__Bacteria; p__Proteobacteria; c__Betaproteobacteria; o__Neisseriales; f__Neisseriaceae; g__Neisseria; s__sp._oral_taxon_016
otu20546	1.47917	0.708333	k__Bacteria; p__Firmicutes; c__Bacilli; o__Lactobacillales; f__Streptococcaceae; g__Streptococcus; s__mitis_oral_taxon_677
otu22642	1.29167	1.27083	k__Bacteria; p__Proteobacteria; c__Betaproteobacteria; o__Neisseriales; f__Neisseriaceae; g__Kingella; s__oralis_oral_taxon_706
otu25566	0.916667	1.625	k__Bacteria; p__Fusobacteria; c__Fusobacteria; o__Fusobacteriales; f__Leptotrichiaceae; g__Leptotrichia; s__buccalis_oral_taxon_563
otu25945	0.979167	1.47917	k__Bacteria; p__Proteobacteria; c__Betaproteobacteria; o__Neisseriales; f__Neisseriaceae; g__Neisseria; s__oralis_oral_taxon_014
otu29976	0.958333	1.45833	k__Bacteria; p__Proteobacteria; c__Betaproteobacteria; o__Neisseriales; f__Neisseriaceae; g__Neisseria; s__subflava_oral_taxon_476
otu33731	1.41667	1.02083	k__Bacteria; p__Actinobacteria; c__Actinobacteria; o__Actinomycetales; f__Actinomycetaceae; g__Actinomyces; s__sp._oral_taxon_448
otu36235	1.35417	1.1875	k__Bacteria; p__Proteobacteria; c__Betaproteobacteria; o__Burkholderiales; f__Burkholderiaceae; g__Lautropia; s__mirabilis_oral_taxon_022
otu39381	1.35417	1.0625	k__Bacteria; p__Proteobacteria; c__Gammaproteobacteria; o__Pasteurellales; f__Pasteurellaceae; g__Haemophilus; s__sp._oral_taxon_036
otu43107	1.35417	1.20833	k__Bacteria; p__Bacteroidetes; c__Flavobacteria; o__Flavobacteriales; f__Flavobacteriaceae; g__Capnocytophaga; s__leadbetteri_oral_taxon_329
otu45274	1.39583	1	k__Bacteria; p__Actinobacteria; c__Actinobacteria; o__Actinomycetales; f__Actinomycetaceae; g__Actinomyces; s__sp._oral_taxon_171
otu56008	1.14583	0.958333	k__Bacteria; p__Proteobacteria; c__Betaproteobacteria; o__Neisseriales; f__Neisseriaceae; g__Neisseria; s__mucosa_oral_taxon_682
otu5761	1.29167	1	k__Bacteria; p__Firmicutes; c__Bacilli; o__Lactobacillales; f__Streptococcaceae; g__Streptococcus; s__infantis_oral_taxon_638
otu10079	0.958333	1.375	k__Bacteria; p__Proteobacteria; c__Gammaproteobacteria; o__Pasteurellales; f__Pasteurellaceae; g__Haemophilus; s__parainfluenzae_oral_taxon_718
otu13824	1.08333	1.125	k__Bacteria; p__Bacteroidetes; c__Bacteroides; o__Bacteroidales; f__Porphyromonadaceae; g__Porphyromonas; s__sp._oral_taxon_279
otu29914	1.4375	0.791667	k__Bacteria; p__Bacteroidetes; c__Bacteroides; o__Bacteroidales; f__Prevotellaceae; g__Alloprevotella; s__sp._oral_taxon_473
otu962	0.875	1.375	k__Bacteria; p__Firmicutes; c__Bacilli; o__Bacillales; f__Staphylococcaceae; g__Gemella; s__sanguinis_oral_taxon_757
otu2259	1.20833	1.29167	k__Bacteria; p__Proteobacteria; c__Betaproteobacteria; o__Burkholderiales; f__Burkholderiaceae; g__Lautropia; s__mirabilis_oral_taxon_022
otu3578	1.16667	1.1875	k__Bacteria; p__Proteobacteria; c__Gammaproteobacteria; o__Pasteurellales; f__Pasteurellaceae; g__Haemophilus; s__parainfluenzae_oral_taxon_718
otu7762	1.0625	1.25	k__Bacteria; p__Proteobacteria; c__Gammaproteobacteria; o__Pasteurellales; f__Pasteurellaceae; g__Haemophilus; s__parainfluenzae_oral_taxon_718
otu21262	1.45833	0.895833	k__Bacteria; p__Proteobacteria; c__Gammaproteobacteria; o__Pasteurellales; f__Pasteurellaceae; g__Terrahaemophilus; s__aromaticivorans_oral_taxon_826
otu21321	1.5625	1	k__Bacteria; p__Fusobacteria; c__Fusobacteria; o__Fusobacteriales; f__Leptotrichiaceae; g__Leptotrichia; s__sp._oral_taxon_879
otu32755	1.33333	1.04167	k__Bacteria; p__Proteobacteria; c__Betaproteobacteria; o__Neisseriales; f__Neisseriaceae; g__Neisseria; s__polysaccharea_oral_taxon_737
otu40679	1.22917	0.9375	k__Bacteria; p__Proteobacteria; c__Betaproteobacteria; o__Neisseriales; f__Neisseriaceae; g__Neisseria; s__pharyngis_oral_taxon_729
otu40735	1.1875	1.20833	k__Bacteria; p__Proteobacteria; c__Gammaproteobacteria; o__Pasteurellales; f__Pasteurellaceae; g__Terrahaemophilus; s__aromaticivorans_oral_taxon_826
otu58638	1.22917	1.02083	k__Bacteria; p__Proteobacteria; c__Betaproteobacteria; o__Neisseriales; f__Neisseriaceae; g__Neisseria; s__mucosa_oral_taxon_682
otu23	1.29167	1.125	k__Bacteria; p__Proteobacteria; c__Betaproteobacteria; o__Neisseriales; f__Neisseriaceae; g__Neisseria; s__mucosa_oral_taxon_682
otu20370	1.29167	0.604167	k__Bacteria; p__Firmicutes; c__Bacilli; o__Lactobacillales; f__Streptococcaceae; g__Streptococcus; s__mitis_oral_taxon_677
otu35878	1.89583	0.5	k__Bacteria; p__Proteobacteria; c__Betaproteobacteria; o__Burkholderiales; f__Burkholderiaceae; g__Lautropia; s__mirabilis_oral_taxon_022
otu50252	1.33333	0.979167	k__Bacteria; p__Firmicutes; c__Bacilli; o__Lactobacillales; f__Streptococcaceae; g__Streptococcus; s__gordonii_oral_taxon_622
otu51456	1.1875	1.1875	k__Bacteria; p__Proteobacteria; c__Betaproteobacteria; o__Neisseriales; f__Neisseriaceae; g__Neisseria; s__subflava_oral_taxon_476
otu53325	1.02083	1.3125	k__Bacteria; p__Bacteroidetes; c__Bacteroides; o__Bacteroidales; f__Porphyromonadaceae; g__Porphyromonas; s__sp._oral_taxon_279
otu54246	1.45833	0.916667	k__Bacteria; p__Bacteroidetes; c__Flavobacteria; o__Flavobacteriales; f__Flavobacteriaceae; g__Bergeyella; s__sp._oral_taxon_322
otu56013	1.39583	0.895833	k__Bacteria; p__Proteobacteria; c__Gammaproteobacteria; o__Pasteurellales; f__Pasteurellaceae; g__Haemophilus; s__sp._oral_taxon_035
otu56036	1.6875	0.604167	k__Bacteria; p__Firmicutes; c__Bacilli; o__Lactobacillales; f__Streptococcaceae; g__Streptococcus; s__infantis_oral_taxon_638
otu22821	1.52083	0.770833	k__Bacteria; p__Firmicutes; c__Bacilli; o__Lactobacillales; f__Streptococcaceae; g__Streptococcus; s__infantis_oral_taxon_638
otu31451	0.1875	2.25	k__Bacteria; p__Bacteroidetes; c__Bacteroides; o__Bacteroidales; f__Porphyromonadaceae; g__Porphyromonas; s__sp._oral_taxon_279
otu31759	1.1875	1	k__Bacteria; p__Proteobacteria; c__Betaproteobacteria; o__Neisseriales; f__Neisseriaceae; g__Neisseria; s__pharyngis_oral_taxon_729
otu34422	0.916667	1.54167	k__Bacteria; p__Proteobacteria; c__Betaproteobacteria; o__Neisseriales; f__Neisseriaceae; g__Neisseria; s__oralis_oral_taxon_014
otu48270	1.02083	1.22917	k__Bacteria; p__Firmicutes; c__Bacilli; o__Bacillales; f__Staphylococcaceae; g__Gemella; s__sanguinis_oral_taxon_757
otu53512	1.58333	0.791667	k__Bacteria; p__Bacteroidetes; c__Bacteroides; o__Bacteroidales; f__Porphyromonadaceae; g__Porphyromonas; s__sp._oral_taxon_279
otu55017	1.16667	1.35417	k__Bacteria; p__Proteobacteria; c__Betaproteobacteria; o__Neisseriales; f__Neisseriaceae; g__Kingella; s__denitrificans_oral_taxon_582
otu8995	2.0625	0.604167	k__Bacteria; p__Bacteroidetes; c__Bacteroides; o__Bacteroidales; f__Prevotellaceae; g__Prevotella; s__sp._oral_taxon_299
otu23985	1.52083	0.708333	k__Bacteria; p__Firmicutes; c__Clostridia; o__Clostridiales; f__Veillonellaceae; g__Veillonella; s__sp._oral_taxon_780
otu30548	1.20833	1.14583	k__Bacteria; p__Firmicutes; c__Clostridia; o__Clostridiales; f__Veillonellaceae; g__Veillonella; s__dispar_oral_taxon_160
otu31396	1.22917	1.02083	k__Bacteria; p__Proteobacteria; c__Betaproteobacteria; o__Neisseriales; f__Neisseriaceae; g__Neisseria; s__mucosa_oral_taxon_682
otu43624	1.52083	0.791667	k__Bacteria; p__Firmicutes; c__Bacilli; o__Bacillales; f__Staphylococcaceae; g__Gemella; s__sanguinis_oral_taxon_757
otu59564	1.52083	0.958333	k__Bacteria; p__Firmicutes; c__Bacilli; o__Lactobacillales; f__Streptococcaceae; g__Streptococcus; s__pneumoniae_oral_taxon_734
otu2278	1.22917	1.0625	k__Bacteria; p__Firmicutes; c__Clostridia; o__Clostridiales; f__Peptostreptococcaceae_[XI]; g__Eubacterium_[XI][G-7]; s__yurii_oral_taxon_377
otu3648	0.979167	1.5	k__Bacteria; p__Bacteroidetes; c__Bacteroides; o__Bacteroidales; f__Prevotellaceae; g__Prevotella; s__maculosa_oral_taxon_289
otu10680	0.9375	1.41667	k__Bacteria; p__Bacteroidetes; c__Flavobacteria; o__Flavobacteriales; f__Flavobacteriaceae; g__Capnocytophaga; s__leadbetteri_oral_taxon_329
otu11211	1.4375	0.875	k__Bacteria; p__Proteobacteria; c__Betaproteobacteria; o__Neisseriales; f__Neisseriaceae; g__Kingella; s__sp._oral_taxon_012
otu15755	1.66667	0.416667	k__Bacteria; p__Firmicutes; c__Bacilli; o__Lactobacillales; f__Streptococcaceae; g__Streptococcus; s__mitis_oral_taxon_677
otu39925	1.14583	1.02083	k__Bacteria; p__Fusobacteria; c__Fusobacteria; o__Fusobacteriales; f__Fusobacteriaceae; g__Fusobacterium; s__periodonticum_oral_taxon_201
otu45913	1.8125	0.5	k__Bacteria; p__Proteobacteria; c__Gammaproteobacteria; o__Pseudomonadales; f__Moraxellaceae; g__Acinetobacter; s__sp._oral_taxon_408
otu46177	2.29167	0.1875	k__Bacteria; p__Proteobacteria; c__Betaproteobacteria; o__Neisseriales; f__Neisseriaceae; g__Neisseria; s__pharyngis_oral_taxon_729
otu3972	0	3	k__Bacteria; p__Proteobacteria; c__Betaproteobacteria; o__Neisseriales; f__Neisseriaceae; g__Neisseria; s__mucosa_oral_taxon_682
otu20474	1.10417	1.1875	k__Bacteria; p__Firmicutes; c__Bacilli; o__Lactobacillales; f__Streptococcaceae; g__Streptococcus; s__sanguinis_oral_taxon_758
otu25538	1.47917	0.833333	k__Bacteria; p__Actinobacteria; c__Actinobacteria; o__Actinomycetales; f__Corynebacteriaceae; g__Corynebacterium; s__durum_oral_taxon_595
otu28913	0.791667	1.4375	k__Bacteria; p__Proteobacteria; c__Gammaproteobacteria; o__Pasteurellales; f__Pasteurellaceae; g__Haemophilus; s__parainfluenzae_oral_taxon_718
otu36845	1.14583	1.08333	k__Bacteria; p__Firmicutes; c__Bacilli; o__Bacillales; f__Staphylococcaceae; g__Gemella; s__sanguinis_oral_taxon_757
otu41437	1.02083	1.375	k__Bacteria; p__Proteobacteria; c__Betaproteobacteria; o__Neisseriales; f__Neisseriaceae; g__Neisseria; s__oralis_oral_taxon_014
otu45086	1.41667	0.875	k__Bacteria; p__Proteobacteria; c__Betaproteobacteria; o__Neisseriales; f__Neisseriaceae; g__Kingella; s__sp._oral_taxon_012
otu47019	1.04167	1.33333	k__Bacteria; p__Bacteroidetes; c__Flavobacteria; o__Flavobacteriales; f__Flavobacteriaceae; g__Capnocytophaga; s__granulosa_oral_taxon_325
otu53381	1.1875	0.833333	k__Bacteria; p__Firmicutes; c__Bacilli; o__Lactobacillales; f__Streptococcaceae; g__Streptococcus; s__peroris_oral_taxon_728
otu25589	1.33333	1.08333	k__Bacteria; p__Proteobacteria; c__Betaproteobacteria; o__Neisseriales; f__Neisseriaceae; g__Neisseria; s__pharyngis_oral_taxon_729
otu26440	0.979167	1.0625	k__Bacteria; p__Bacteroidetes; c__Bacteroides; o__Bacteroidales; f__Prevotellaceae; g__Alloprevotella; s__sp._oral_taxon_473
otu38358	0.895833	1.35417	k__Bacteria; p__Proteobacteria; c__Betaproteobacteria; o__Neisseriales; f__Neisseriaceae; g__Neisseria; s__subflava_oral_taxon_476
otu40712	1.4375	0.791667	k__Bacteria; p__Fusobacteria; c__Fusobacteria; o__Fusobacteriales; f__Fusobacteriaceae; g__Fusobacterium; s__periodonticum_oral_taxon_201
otu41068	1.10417	1.22917	k__Bacteria; p__Firmicutes; c__Clostridia; o__Clostridiales; f__Veillonellaceae; g__Veillonella; s__dispar_oral_taxon_160
otu57264	1.9375	0.645833	k__Bacteria; p__Proteobacteria; c__Betaproteobacteria; o__Neisseriales; f__Neisseriaceae; g__Neisseria; s__mucosa_oral_taxon_682
otu4562	1.47917	0.895833	k__Bacteria; p__Proteobacteria; c__Gammaproteobacteria; o__Pasteurellales; f__Pasteurellaceae; g__Haemophilus; s__sp._oral_taxon_035
otu7634	0.895833	1.3125	k__Bacteria; p__Fusobacteria; c__Fusobacteria; o__Fusobacteriales; f__Fusobacteriaceae; g__Fusobacterium; s__nucleatum_ss_animalis_oral_taxon_420
otu13857	1.25	0.979167	k__Bacteria; p__Proteobacteria; c__Betaproteobacteria; o__Neisseriales; f__Neisseriaceae; g__Kingella; s__sp._oral_taxon_012
otu25511	1.45833	0.708333	k__Bacteria; p__Firmicutes; c__Clostridia; o__Clostridiales; f__Veillonellaceae; g__Veillonella; s__sp._oral_taxon_780
otu25965	0.8125	1.5625	k__Bacteria; p__Firmicutes; c__Bacilli; o__Lactobacillales; f__Streptococcaceae; g__Streptococcus; s__gordonii_oral_taxon_622
otu28530	0.520833	1.75	k__Bacteria; p__Firmicutes; c__Bacilli; o__Lactobacillales; f__Carnobacteriaceae; g__Granulicatella; s__adiacens_[para-adiacens]_oral_taxon_534
otu43388	0.916667	1.22917	k__Bacteria; p__Proteobacteria; c__Betaproteobacteria; o__Neisseriales; f__Neisseriaceae; g__Eikenella; s__corrodens_oral_taxon_577
otu52026	0.979167	1.45833	k__Bacteria; p__Proteobacteria; c__Betaproteobacteria; o__Neisseriales; f__Neisseriaceae; g__Neisseria; s__subflava_oral_taxon_476
otu15420	1.41667	0.875	k__Bacteria; p__Proteobacteria; c__Betaproteobacteria; o__Neisseriales; f__Neisseriaceae; g__Kingella; s__sp._oral_taxon_012
otu17597	1.39583	1.08333	k__Bacteria; p__Fusobacteria; c__Fusobacteria; o__Fusobacteriales; f__Leptotrichiaceae; g__Leptotrichia; s__sp._oral_taxon_217
otu27127	0.979167	1.27083	k__Bacteria; p__Proteobacteria; c__Betaproteobacteria; o__Neisseriales; f__Neisseriaceae; g__Neisseria; s__subflava_oral_taxon_476
otu29809	0.875	1.22917	k__Bacteria; p__Proteobacteria; c__Betaproteobacteria; o__Neisseriales; f__Neisseriaceae; g__Neisseria; s__elongata_oral_taxon_598
otu33897	1.33333	0.833333	k__Bacteria; p__Proteobacteria; c__Gammaproteobacteria; o__Pasteurellales; f__Pasteurellaceae; g__Haemophilus; s__sp._oral_taxon_908
otu37625	1.02083	1.20833	k__Bacteria; p__Actinobacteria; c__Actinobacteria; o__Actinomycetales; f__Actinomycetaceae; g__Actinomyces; s__sp._oral_taxon_448
otu38123	1.4375	0.625	k__Bacteria; p__Firmicutes; c__Bacilli; o__Lactobacillales; f__Streptococcaceae; g__Streptococcus; s__mitis_oral_taxon_677
otu44640	0.9375	1.54167	k__Bacteria; p__Proteobacteria; c__Betaproteobacteria; o__Burkholderiales; f__Comamonadaceae; g__Ottowia; s__sp._oral_taxon_894
otu47391	1.25	1.125	k__Bacteria; p__Bacteroidetes; c__Bacteroides; o__Bacteroidales; f__Porphyromonadaceae; g__Porphyromonas; s__sp._oral_taxon_279
otu47728	1.20833	0.979167	k__Bacteria; p__Firmicutes; c__Bacilli; o__Bacillales; f__Staphylococcaceae; g__Gemella; s__sanguinis_oral_taxon_757
otu48096	1.375	0.833333	k__Bacteria; p__Firmicutes; c__Bacilli; o__Bacillales; f__Staphylococcaceae; g__Gemella; s__sanguinis_oral_taxon_757
otu54963	0.458333	2.0625	k__Bacteria; p__Bacteroidetes; c__Bacteroides; o__Bacteroidales; f__Prevotellaceae; g__Alloprevotella; s__tannerae_oral_taxon_466
otu18113	1	0.979167	k__Bacteria; p__Firmicutes; c__Bacilli; o__Bacillales; f__Staphylococcaceae; g__Gemella; s__sanguinis_oral_taxon_757
otu21244	1.22917	0.9375	k__Bacteria; p__Proteobacteria; c__Betaproteobacteria; o__Neisseriales; f__Neisseriaceae; g__Neisseria; s__mucosa_oral_taxon_682
otu22449	1.0625	1.25	k__Bacteria; p__Bacteroidetes; c__Bacteroides; o__Bacteroidales; f__Porphyromonadaceae; g__Tannerella; s__sp._oral_taxon_286
otu27293	0.75	1.5625	k__Bacteria; p__Proteobacteria; c__Betaproteobacteria; o__Neisseriales; f__Neisseriaceae; g__Neisseria; s__pharyngis_oral_taxon_729
otu32066	1.14583	0.895833	k__Bacteria; p__Firmicutes; c__Bacilli; o__Bacillales; f__Staphylococcaceae; g__Gemella; s__sanguinis_oral_taxon_757
otu43080	1.02083	1.16667	k__Bacteria; p__Bacteroidetes; c__Bacteroides; o__Bacteroidales; f__Porphyromonadaceae; g__Porphyromonas; s__sp._oral_taxon_279
otu1201	1.27083	0.916667	k__Bacteria; p__Firmicutes; c__Bacilli; o__Lactobacillales; f__Streptococcaceae; g__Streptococcus; s__sp._oral_taxon_071
otu4324	1.04167	0.958333	k__Bacteria; p__Proteobacteria; c__Betaproteobacteria; o__Neisseriales; f__Neisseriaceae; g__Neisseria; s__subflava_oral_taxon_476
otu8814	1.08333	1.1875	k__Bacteria; p__Proteobacteria; c__Betaproteobacteria; o__Neisseriales; f__Neisseriaceae; g__Neisseria; s__oralis_oral_taxon_014
otu16039	0.0416667	2.64583	k__Bacteria; p__Fusobacteria; c__Fusobacteria; o__Fusobacteriales; f__Leptotrichiaceae; g__Leptotrichia; s__sp._oral_taxon_498
otu23861	1.0625	1.125	k__Bacteria; p__Actinobacteria; c__Actinobacteria; o__Actinomycetales; f__Corynebacteriaceae; g__Corynebacterium; s__durum_oral_taxon_595
otu25041	0.645833	1.625	k__Bacteria; p__Fusobacteria; c__Fusobacteria; o__Fusobacteriales; f__Leptotrichiaceae; g__Leptotrichia; s__hofstadii_oral_taxon_224
otu51909	0.75	1.54167	k__Bacteria; p__Bacteroidetes; c__Bacteroides; o__Bacteroidales; f__Prevotellaceae; g__Prevotella; s__saccharolytica_oral_taxon_781
otu54208	1.08333	1.08333	k__Bacteria; p__Firmicutes; c__Bacilli; o__Lactobacillales; f__Streptococcaceae; g__Streptococcus; s__cristatus_oral_taxon_578
otu8219	0.854167	1.52083	k__Bacteria; p__Proteobacteria; c__Betaproteobacteria; o__Neisseriales; f__Neisseriaceae; g__Neisseria; s__subflava_oral_taxon_476
otu15858	0.9375	1.3125	k__Bacteria; p__Firmicutes; c__Bacilli; o__Bacillales; f__Staphylococcaceae; g__Gemella; s__sanguinis_oral_taxon_757
otu25584	1.14583	0.958333	k__Bacteria; p__Firmicutes; c__Bacilli; o__Lactobacillales; f__Streptococcaceae; g__Streptococcus; s__mitis_oral_taxon_677
otu26231	1.10417	1.08333	k__Bacteria; p__Firmicutes; c__Bacilli; o__Lactobacillales; f__Carnobacteriaceae; g__Granulicatella; s__elegans_oral_taxon_596
otu26291	1.20833	0.916667	k__Bacteria; p__Firmicutes; c__Bacilli; o__Bacillales; f__Staphylococcaceae; g__Gemella; s__sanguinis_oral_taxon_757
otu31909	0.875	1.27083	k__Bacteria; p__Firmicutes; c__Bacilli; o__Lactobacillales; f__Streptococcaceae; g__Streptococcus; s__mitis_oral_taxon_677
otu38656	0.833333	1.41667	k__Bacteria; p__Firmicutes; c__Bacilli; o__Bacillales; f__Listeriaceae; g__Listeria; s__monocytogenes_oral_taxon_825
otu3396	1.20833	0.916667	k__Bacteria; p__Bacteroidetes; c__Bacteroides; o__Bacteroidales; f__Porphyromonadaceae; g__Porphyromonas; s__sp._oral_taxon_279
otu5991	1.22917	1.14583	k__Bacteria; p__Proteobacteria; c__Gammaproteobacteria; o__Pasteurellales; f__Pasteurellaceae; g__Terrahaemophilus; s__aromaticivorans_oral_taxon_826
otu17561	1.1875	1	k__Bacteria; p__Proteobacteria; c__Betaproteobacteria; o__Burkholderiales; f__Burkholderiaceae; g__Lautropia; s__mirabilis_oral_taxon_022
otu19807	1.10417	1.16667	k__Bacteria; p__Actinobacteria; c__Actinobacteria; o__Actinomycetales; f__Actinomycetaceae; g__Actinomyces; s__sp._oral_taxon_171
otu20830	1.41667	0.75	k__Bacteria; p__Proteobacteria; c__Betaproteobacteria; o__Burkholderiales; f__Burkholderiaceae; g__Lautropia; s__mirabilis_oral_taxon_022
otu23029	0.916667	1.4375	k__Bacteria; p__Proteobacteria; c__Gammaproteobacteria; o__Pasteurellales; f__Pasteurellaceae; g__Haemophilus; s__parainfluenzae_oral_taxon_718
otu27396	0.916667	1.1875	k__Bacteria; p__Bacteroidetes; c__Bacteroides; o__Bacteroidales; f__Porphyromonadaceae; g__Porphyromonas; s__sp._oral_taxon_279
otu28707	1.45833	0.916667	k__Bacteria; p__Bacteroidetes; c__Flavobacteria; o__Flavobacteriales; f__Flavobacteriaceae; g__Capnocytophaga; s__leadbetteri_oral_taxon_329
otu44178	0.9375	1.25	k__Bacteria; p__Firmicutes; c__Bacilli; o__Lactobacillales; f__Streptococcaceae; g__Streptococcus; s__sp._oral_taxon_487
otu52360	0.520833	1.70833	k__Bacteria; p__Firmicutes; c__Clostridia; o__Clostridiales; f__Lachnospiraceae_[XIVa]; g__Lachnoanaerobaculum; s__orale_oral_taxon_082
otu56414	1.79167	0.479167	k__Bacteria; p__Proteobacteria; c__Gammaproteobacteria; o__Pasteurellales; f__Pasteurellaceae; g__Haemophilus; s__sp._oral_taxon_035
otu5090	0.75	1.54167	k__Bacteria; p__Firmicutes; c__Bacilli; o__Lactobacillales; f__Aerococcaceae; g__Abiotrophia; s__defectiva_oral_taxon_389
otu19240	1.0625	1.25	k__Bacteria; p__Bacteroidetes; c__Bacteroides; o__Bacteroidales; f__Prevotellaceae; g__Prevotella; s__sp._oral_taxon_317
otu25673	0.958333	1.125	k__Bacteria; p__Firmicutes; c__Clostridia; o__Clostridiales; f__Veillonellaceae; g__Veillonella; s__sp._oral_taxon_780
otu28983	1.375	1.04167	k__Bacteria; p__Proteobacteria; c__Betaproteobacteria; o__Neisseriales; f__Neisseriaceae; g__Neisseria; s__sp._oral_taxon_499
otu31467	0.791667	1.5625	k__Bacteria; p__Proteobacteria; c__Betaproteobacteria; o__Neisseriales; f__Neisseriaceae; g__Neisseria; s__oralis_oral_taxon_014
otu49288	0.958333	1.20833	k__Bacteria; p__Fusobacteria; c__Fusobacteria; o__Fusobacteriales; f__Leptotrichiaceae; g__Leptotrichia; s__sp._oral_taxon_225
otu50265	1.1875	0.8125	k__Bacteria; p__Firmicutes; c__Bacilli; o__Lactobacillales; f__Streptococcaceae; g__Streptococcus; s__pneumoniae_oral_taxon_734
otu53411	1.14583	0.854167	k__Bacteria; p__Firmicutes; c__Bacilli; o__Bacillales; f__Staphylococcaceae; g__Gemella; s__sanguinis_oral_taxon_757
otu933	1.35417	0.833333	k__Bacteria; p__Firmicutes; c__Bacilli; o__Lactobacillales; f__Streptococcaceae; g__Streptococcus; s__sp._oral_taxon_423
otu3740	1.1875	0.854167	k__Bacteria; p__Proteobacteria; c__Betaproteobacteria; o__Burkholderiales; f__Burkholderiaceae; g__Lautropia; s__mirabilis_oral_taxon_022
otu14623	1.0625	1	k__Bacteria; p__Proteobacteria; c__Betaproteobacteria; o__Neisseriales; f__Neisseriaceae; g__Neisseria; s__mucosa_oral_taxon_682
otu18812	0.708333	1.45833	k__Bacteria; p__Bacteroidetes; c__Bacteroides; o__Bacteroidales; f__Porphyromonadaceae; g__Porphyromonas; s__sp._oral_taxon_279
otu39408	0.791667	1.25	k__Bacteria; p__Firmicutes; c__Bacilli; o__Lactobacillales; f__Streptococcaceae; g__Streptococcus; s__peroris_oral_taxon_728
otu42180	0.854167	1.29167	k__Bacteria; p__Proteobacteria; c__Gammaproteobacteria; o__Pasteurellales; f__Pasteurellaceae; g__Aggregatibacter; s__sp._oral_taxon_458
otu54219	1.10417	1.08333	k__Bacteria; p__Actinobacteria; c__Actinobacteria; o__Actinomycetales; f__Corynebacteriaceae; g__Corynebacterium; s__matruchotii_oral_taxon_666
otu131	1.54167	0.583333	k__Bacteria; p__Proteobacteria; c__Betaproteobacteria; o__Burkholderiales; f__Burkholderiaceae; g__Lautropia; s__mirabilis_oral_taxon_022
otu2895	1.1875	0.9375	k__Bacteria; p__Proteobacteria; c__Gammaproteobacteria; o__Pasteurellales; f__Pasteurellaceae; g__Aggregatibacter; s__sp._oral_taxon_458
otu16707	1.04167	1.20833	k__Bacteria; p__Proteobacteria; c__Betaproteobacteria; o__Burkholderiales; f__Comamonadaceae; g__Ottowia; s__sp._oral_taxon_894
otu30904	1.25	1.10417	k__Bacteria; p__Proteobacteria; c__Gammaproteobacteria; o__Pasteurellales; f__Pasteurellaceae; g__Aggregatibacter; s__segnis_oral_taxon_762
otu34191	0.75	1.375	k__Bacteria; p__Proteobacteria; c__Betaproteobacteria; o__Neisseriales; f__Neisseriaceae; g__Neisseria; s__oralis_oral_taxon_014
otu37365	1.27083	0.8125	k__Bacteria; p__Proteobacteria; c__Betaproteobacteria; o__Burkholderiales; f__Burkholderiaceae; g__Lautropia; s__mirabilis_oral_taxon_022
otu43811	1.08333	1.14583	k__Bacteria; p__Proteobacteria; c__Betaproteobacteria; o__Neisseriales; f__Neisseriaceae; g__Neisseria; s__mucosa_oral_taxon_682
otu50850	1	1.29167	k__Bacteria; p__Firmicutes; c__Bacilli; o__Bacillales; f__Staphylococcaceae; g__Gemella; s__sanguinis_oral_taxon_757
otu52136	0.9375	1.20833	k__Bacteria; p__Firmicutes; c__Bacilli; o__Lactobacillales; f__Streptococcaceae; g__Streptococcus; s__sanguinis_oral_taxon_758
otu54990	1.6875	0.6875	k__Bacteria; p__Proteobacteria; c__Betaproteobacteria; o__Neisseriales; f__Neisseriaceae; g__Neisseria; s__sp._oral_taxon_499
otu3223	1.08333	0.875	k__Bacteria; p__Firmicutes; c__Clostridia; o__Clostridiales; f__Veillonellaceae; g__Veillonella; s__sp._oral_taxon_780
otu4925	1.22917	0.875	k__Bacteria; p__Firmicutes; c__Bacilli; o__Lactobacillales; f__Streptococcaceae; g__Streptococcus; s__mitis_oral_taxon_677
otu23306	0.0416667	1.72917	k__Bacteria; p__Firmicutes; c__Clostridia; o__Clostridiales; f__Veillonellaceae; g__Veillonella; s__sp._oral_taxon_780
otu24962	1.70833	0.604167	k__Bacteria; p__Proteobacteria; c__Gammaproteobacteria; o__Pasteurellales; f__Pasteurellaceae; g__Haemophilus; s__sp._oral_taxon_035
otu33341	0.958333	1.1875	k__Bacteria; p__Proteobacteria; c__Gammaproteobacteria; o__Pasteurellales; f__Pasteurellaceae; g__Aggregatibacter; s__sp._oral_taxon_898
otu38643	1.22917	0.916667	k__Bacteria; p__Bacteroidetes; c__Bacteroides; o__Bacteroidales; f__Prevotellaceae; g__Prevotella; s__oris_oral_taxon_311
otu41706	2.08333	0	k__Bacteria; p__Bacteroidetes; c__Bacteroides; o__Bacteroidales; f__Prevotellaceae; g__Alloprevotella; s__sp._oral_taxon_473
otu44828	1.39583	0.583333	k__Bacteria; p__Firmicutes; c__Clostridia; o__Clostridiales; f__Veillonellaceae; g__Selenomonas; s__sp._oral_taxon_479
otu2881	1.10417	1.08333	k__Bacteria; p__Proteobacteria; c__Betaproteobacteria; o__Neisseriales; f__Neisseriaceae; g__Kingella; s__sp._oral_taxon_012
otu23203	0.854167	1.35417	k__Bacteria; p__Proteobacteria; c__Gammaproteobacteria; o__Pasteurellales; f__Pasteurellaceae; g__Haemophilus; s__sp._oral_taxon_036
otu36087	1.125	1.04167	k__Bacteria; p__Firmicutes; c__Bacilli; o__Lactobacillales; f__Streptococcaceae; g__Streptococcus; s__gordonii_oral_taxon_622
otu41423	1.22917	0.833333	k__Bacteria; p__Firmicutes; c__Bacilli; o__Lactobacillales; f__Streptococcaceae; g__Streptococcus; s__cristatus_oral_taxon_578
otu50243	1.16667	0.75	k__Bacteria; p__Firmicutes; c__Bacilli; o__Lactobacillales; f__Streptococcaceae; g__Streptococcus; s__sp._oral_taxon_074
otu53418	0.979167	0.979167	k__Bacteria; p__Firmicutes; c__Bacilli; o__Lactobacillales; f__Streptococcaceae; g__Streptococcus; s__peroris_oral_taxon_728
otu57121	1.29167	0.791667	k__Bacteria; p__Firmicutes; c__Bacilli; o__Lactobacillales; f__Streptococcaceae; g__Streptococcus; s__sanguinis_oral_taxon_758
otu57141	1.125	0.895833	k__Bacteria; p__Bacteroidetes; c__Bacteroides; o__Bacteroidales; f__Porphyromonadaceae; g__Porphyromonas; s__sp._oral_taxon_279
otu3409	1.1875	0.895833	k__Bacteria; p__Proteobacteria; c__Gammaproteobacteria; o__Pasteurellales; f__Pasteurellaceae; g__Haemophilus; s__parainfluenzae_oral_taxon_718
otu15286	1.45833	0.5625	k__Bacteria; p__Bacteroidetes; c__Bacteroides; o__Bacteroidales; f__Prevotellaceae; g__Alloprevotella; s__sp._oral_taxon_473
otu22027	1.66667	0.6875	k__Bacteria; p__Fusobacteria; c__Fusobacteria; o__Fusobacteriales; f__Leptotrichiaceae; g__Leptotrichia; s__sp._oral_taxon_225
otu25171	1.04167	0.979167	k__Bacteria; p__Firmicutes; c__Clostridia; o__Clostridiales; f__Veillonellaceae; g__Veillonella; s__dispar_oral_taxon_160
otu25577	1.0625	0.9375	k__Bacteria; p__Firmicutes; c__Bacilli; o__Lactobacillales; f__Streptococcaceae; g__Streptococcus; s__mitis_oral_taxon_677
otu31169	1.52083	0.708333	k__Bacteria; p__Proteobacteria; c__Gammaproteobacteria; o__Pasteurellales; f__Pasteurellaceae; g__Haemophilus; s__parainfluenzae_oral_taxon_718
otu32231	1.22917	0.895833	k__Bacteria; p__Firmicutes; c__Bacilli; o__Lactobacillales; f__Streptococcaceae; g__Streptococcus; s__mitis_oral_taxon_677
otu36923	1.29167	0.8125	k__Bacteria; p__Proteobacteria; c__Betaproteobacteria; o__Burkholderiales; f__Burkholderiaceae; g__Lautropia; s__mirabilis_oral_taxon_022
otu2313	1.0625	0.875	k__Bacteria; p__Bacteroidetes; c__Flavobacteria; o__Flavobacteriales; f__Flavobacteriaceae; g__Capnocytophaga; s__sp._oral_taxon_863
otu9566	0.895833	1.33333	k__Bacteria; p__Proteobacteria; c__Betaproteobacteria; o__Neisseriales; f__Neisseriaceae; g__Kingella; s__sp._oral_taxon_012
otu15398	1.02083	1.08333	k__Bacteria; p__Fusobacteria; c__Fusobacteria; o__Fusobacteriales; f__Fusobacteriaceae; g__Fusobacterium; s__sp._oral_taxon_370
otu30767	1.25	0.875	k__Bacteria; p__Proteobacteria; c__Betaproteobacteria; o__Neisseriales; f__Neisseriaceae; g__Neisseria; s__elongata_oral_taxon_598
otu35157	1.14583	0.916667	k__Bacteria; p__Firmicutes; c__Bacilli; o__Lactobacillales; f__Streptococcaceae; g__Streptococcus; s__gordonii_oral_taxon_622
otu44872	1.0625	0.875	k__Bacteria; p__Firmicutes; c__Bacilli; o__Lactobacillales; f__Streptococcaceae; g__Streptococcus; s__mitis_oral_taxon_677
otu4546	0.5	1.70833	k__Bacteria; p__Fusobacteria; c__Fusobacteria; o__Fusobacteriales; f__Leptotrichiaceae; g__Leptotrichia; s__sp._oral_taxon_909
otu5657	0.854167	1.3125	k__Bacteria; p__Fusobacteria; c__Fusobacteria; o__Fusobacteriales; f__Leptotrichiaceae; g__Leptotrichia; s__buccalis_oral_taxon_563
otu15007	1.58333	0.541667	k__Bacteria; p__Firmicutes; c__Clostridia; o__Clostridiales; f__Veillonellaceae; g__Veillonella; s__sp._oral_taxon_780
otu15758	1	0.958333	k__Bacteria; p__Firmicutes; c__Bacilli; o__Lactobacillales; f__Carnobacteriaceae; g__Granulicatella; s__adiacens_[para-adiacens]_oral_taxon_534
otu18775	1.20833	0.9375	k__Bacteria; p__Fusobacteria; c__Fusobacteria; o__Fusobacteriales; f__Leptotrichiaceae; g__Leptotrichia; s__hongkongensis_oral_taxon_213
otu21053	1.375	0.791667	k__Bacteria; p__Bacteroidetes; c__Bacteroides; o__Bacteroidales; f__Porphyromonadaceae; g__Porphyromonas; s__catoniae_oral_taxon_283
otu51643	1.10417	1.02083	k__Bacteria; p__Proteobacteria; c__Betaproteobacteria; o__Neisseriales; f__Neisseriaceae; g__Neisseria; s__mucosa_oral_taxon_682
otu58275	0.6875	1.33333	k__Bacteria; p__Fusobacteria; c__Fusobacteria; o__Fusobacteriales; f__Fusobacteriaceae; g__Fusobacterium; s__nucleatum_ss_nucleatum_oral_taxon_698
otu19238	1.58333	0.458333	k__Bacteria; p__Proteobacteria; c__Betaproteobacteria; o__Burkholderiales; f__Burkholderiaceae; g__Lautropia; s__mirabilis_oral_taxon_022
otu20191	0.916667	1.41667	k__Bacteria; p__Proteobacteria; c__Betaproteobacteria; o__Neisseriales; f__Neisseriaceae; g__Neisseria; s__oralis_oral_taxon_014
otu22633	1.33333	0.895833	k__Bacteria; p__Proteobacteria; c__Betaproteobacteria; o__Neisseriales; f__Neisseriaceae; g__Neisseria; s__pharyngis_oral_taxon_729
otu23895	1.02083	1.02083	k__Bacteria; p__Firmicutes; c__Bacilli; o__Lactobacillales; f__Aerococcaceae; g__Abiotrophia; s__defectiva_oral_taxon_389
otu30902	1.375	0.541667	k__Bacteria; p__Actinobacteria; c__Actinobacteria; o__Actinomycetales; f__Actinomycetaceae; g__Actinomyces; s__sp._oral_taxon_181
otu2773	0.75	1.58333	k__Bacteria; p__Proteobacteria; c__Betaproteobacteria; o__Neisseriales; f__Neisseriaceae; g__Neisseria; s__subflava_oral_taxon_476
otu10242	0.916667	1.125	k__Bacteria; p__Fusobacteria; c__Fusobacteria; o__Fusobacteriales; f__Fusobacteriaceae; g__Fusobacterium; s__periodonticum_oral_taxon_201
otu19381	1.04167	1.25	k__Bacteria; p__Proteobacteria; c__Betaproteobacteria; o__Neisseriales; f__Neisseriaceae; g__Neisseria; s__oralis_oral_taxon_014
otu22077	0.708333	1.29167	k__Bacteria; p__Proteobacteria; c__Betaproteobacteria; o__Neisseriales; f__Neisseriaceae; g__Neisseria; s__subflava_oral_taxon_476
otu41265	0.979167	1.04167	k__Bacteria; p__Firmicutes; c__Bacilli; o__Lactobacillales; f__Enterococcaceae; g__Enterococcus; s__italicus_oral_taxon_803
otu42363	1.39583	0.4375	k__Bacteria; p__Firmicutes; c__Bacilli; o__Lactobacillales; f__Streptococcaceae; g__Streptococcus; s__infantis_oral_taxon_638
otu45503	0.958333	0.979167	k__Bacteria; p__Firmicutes; c__Bacilli; o__Lactobacillales; f__Streptococcaceae; g__Streptococcus; s__cristatus_oral_taxon_578
otu53775	1.52083	0.6875	k__Bacteria; p__Proteobacteria; c__Betaproteobacteria; o__Burkholderiales; f__Burkholderiaceae; g__Lautropia; s__mirabilis_oral_taxon_022
otu59880	1.02083	1.16667	k__Bacteria; p__Proteobacteria; c__Gammaproteobacteria; o__Pseudomonadales; f__Moraxellaceae; g__Moraxella; s__catarrhalis_oral_taxon_833
otu2479	0.854167	1.02083	k__Bacteria; p__Firmicutes; c__Bacilli; o__Lactobacillales; f__Streptococcaceae; g__Streptococcus; s__sp._oral_taxon_071
otu5339	1.33333	0.791667	k__Bacteria; p__Proteobacteria; c__Betaproteobacteria; o__Neisseriales; f__Neisseriaceae; g__Neisseria; s__subflava_oral_taxon_476
otu17450	0.520833	1.54167	k__Bacteria; p__Proteobacteria; c__Gammaproteobacteria; o__Pasteurellales; f__Pasteurellaceae; g__Aggregatibacter; s__sp._oral_taxon_458
otu26457	0.8125	1.08333	k__Bacteria; p__Proteobacteria; c__Betaproteobacteria; o__Neisseriales; f__Neisseriaceae; g__Neisseria; s__elongata_oral_taxon_598
otu37447	1.25	0.8125	k__Bacteria; p__Proteobacteria; c__Betaproteobacteria; o__Neisseriales; f__Neisseriaceae; g__Neisseria; s__mucosa_oral_taxon_682
otu43804	1.02083	0.895833	k__Bacteria; p__Proteobacteria; c__Betaproteobacteria; o__Neisseriales; f__Neisseriaceae; g__Neisseria; s__sp._oral_taxon_020
otu10728	1.16667	0.770833	k__Bacteria; p__Proteobacteria; c__Betaproteobacteria; o__Neisseriales; f__Neisseriaceae; g__Neisseria; s__sp._oral_taxon_499
otu11510	0.75	1.45833	k__Bacteria; p__Firmicutes; c__Clostridia; o__Clostridiales; f__Lachnospiraceae_[XIVa]; g__Eubacterium_[XIVa][G-1]; s__saburreum_oral_taxon_494
otu43919	1.20833	1.16667	k__Bacteria; p__Fusobacteria; c__Fusobacteria; o__Fusobacteriales; f__Leptotrichiaceae; g__Sneathia; s__amnionii_oral_taxon_844
otu44315	0.75	1.45833	k__Bacteria; p__Fusobacteria; c__Fusobacteria; o__Fusobacteriales; f__Leptotrichiaceae; g__Leptotrichia; s__shahii_oral_taxon_214
otu47030	1.08333	0.854167	k__Bacteria; p__Proteobacteria; c__Gammaproteobacteria; o__Pasteurellales; f__Pasteurellaceae; g__Terrahaemophilus; s__aromaticivorans_oral_taxon_826
otu55791	1	0.979167	k__Bacteria; p__Proteobacteria; c__Betaproteobacteria; o__Burkholderiales; f__Burkholderiaceae; g__Lautropia; s__mirabilis_oral_taxon_022
otu58396	1.10417	0.791667	k__Bacteria; p__Proteobacteria; c__Betaproteobacteria; o__Neisseriales; f__Neisseriaceae; g__Neisseria; s__pharyngis_oral_taxon_729
otu8114	0.979167	1	k__Bacteria; p__Proteobacteria; c__Betaproteobacteria; o__Neisseriales; f__Neisseriaceae; g__Kingella; s__denitrificans_oral_taxon_582
otu22280	0.958333	1.10417	k__Bacteria; p__Bacteroidetes; c__Flavobacteria; o__Flavobacteriales; f__Flavobacteriaceae; g__Capnocytophaga; s__gingivalis_oral_taxon_337
otu29306	1.25	0.854167	k__Bacteria; p__Firmicutes; c__Bacilli; o__Lactobacillales; f__Carnobacteriaceae; g__Granulicatella; s__elegans_oral_taxon_596
otu55673	0.854167	1.1875	k__Bacteria; p__Fusobacteria; c__Fusobacteria; o__Fusobacteriales; f__Fusobacteriaceae; g__Fusobacterium; s__sp._oral_taxon_205
otu9413	1.125	0.729167	k__Bacteria; p__Bacteroidetes; c__Bacteroides; o__Bacteroidales; f__Porphyromonadaceae; g__Porphyromonas; s__sp._oral_taxon_279
otu16630	1.10417	1.02083	k__Bacteria; p__Proteobacteria; c__Betaproteobacteria; o__Neisseriales; f__Neisseriaceae; g__Neisseria; s__oralis_oral_taxon_014
otu23516	1.27083	0.791667	k__Bacteria; p__Proteobacteria; c__Gammaproteobacteria; o__Pasteurellales; f__Pasteurellaceae; g__Terrahaemophilus; s__aromaticivorans_oral_taxon_826
otu25081	0.625	1.66667	k__Bacteria; p__Bacteroidetes; c__Bacteroides; o__Bacteroidales; f__Prevotellaceae; g__Alloprevotella; s__sp._oral_taxon_473
otu32772	1.14583	0.979167	k__Bacteria; p__Bacteroidetes; c__Flavobacteria; o__Flavobacteriales; f__Flavobacteriaceae; g__Capnocytophaga; s__sp._oral_taxon_901
otu49907	0.5	1.52083	k__Bacteria; p__Bacteroidetes; c__Flavobacteria; o__Flavobacteriales; f__Flavobacteriaceae; g__Capnocytophaga; s__sp._oral_taxon_903
otu59208	0.708333	1.54167	k__Bacteria; p__Actinobacteria; c__Actinobacteria; o__Actinomycetales; f__Actinomycetaceae; g__Actinomyces; s__sp._oral_taxon_171
otu203	1	1.20833	k__Bacteria; p__Fusobacteria; c__Fusobacteria; o__Fusobacteriales; f__Fusobacteriaceae; g__Fusobacterium; s__sp._oral_taxon_370
otu1333	0.979167	1.02083	k__Bacteria; p__Actinobacteria; c__Actinobacteria; o__Actinomycetales; f__Actinomycetaceae; g__Actinomyces; s__johnsonii_oral_taxon_849
otu8232	1.35417	0.8125	k__Bacteria; p__Proteobacteria; c__Betaproteobacteria; o__Neisseriales; f__Neisseriaceae; g__Neisseria; s__sp._oral_taxon_016
otu10301	0.916667	1.02083	k__Bacteria; p__Firmicutes; c__Bacilli; o__Lactobacillales; f__Aerococcaceae; g__Abiotrophia; s__defectiva_oral_taxon_389
otu18566	0.75	1.33333	k__Bacteria; p__Bacteroidetes; c__Flavobacteria; o__Flavobacteriales; f__Flavobacteriaceae; g__Bergeyella; s__sp._oral_taxon_907
otu34842	1.02083	1	k__Bacteria; p__Proteobacteria; c__Betaproteobacteria; o__Neisseriales; f__Neisseriaceae; g__Neisseria; s__mucosa_oral_taxon_682
otu36159	1.04167	0.958333	k__Bacteria; p__Firmicutes; c__Bacilli; o__Lactobacillales; f__Streptococcaceae; g__Streptococcus; s__cristatus_oral_taxon_578
otu36287	1.08333	1.08333	k__Bacteria; p__Actinobacteria; c__Actinobacteria; o__Actinomycetales; f__Corynebacteriaceae; g__Corynebacterium; s__durum_oral_taxon_595
otu39919	1.04167	0.875	k__Bacteria; p__Proteobacteria; c__Betaproteobacteria; o__Neisseriales; f__Neisseriaceae; g__Neisseria; s__oralis_oral_taxon_014
otu41382	1.08333	0.979167	k__Bacteria; p__Proteobacteria; c__Betaproteobacteria; o__Neisseriales; f__Neisseriaceae; g__Neisseria; s__elongata_oral_taxon_598
otu50642	1.8125	0.479167	k__Bacteria; p__Actinobacteria; c__Actinobacteria; o__Actinomycetales; f__Micrococcaceae; g__Rothia; s__aeria_oral_taxon_188
otu3899	1.02083	0.791667	k__Bacteria; p__Proteobacteria; c__Betaproteobacteria; o__Neisseriales; f__Neisseriaceae; g__Neisseria; s__elongata_oral_taxon_598
otu11344	1	1.10417	k__Bacteria; p__Proteobacteria; c__Betaproteobacteria; o__Burkholderiales; f__Burkholderiaceae; g__Lautropia; s__mirabilis_oral_taxon_022
otu14049	1.35417	0.541667	k__Bacteria; p__Proteobacteria; c__Betaproteobacteria; o__Burkholderiales; f__Burkholderiaceae; g__Lautropia; s__mirabilis_oral_taxon_022
otu17842	0.958333	0.958333	k__Bacteria; p__Proteobacteria; c__Gammaproteobacteria; o__Pasteurellales; f__Pasteurellaceae; g__Haemophilus; s__sp._oral_taxon_035
otu19783	0.604167	1.5625	k__Bacteria; p__Fusobacteria; c__Fusobacteria; o__Fusobacteriales; f__Leptotrichiaceae; g__Leptotrichia; s__shahii_oral_taxon_214
otu23108	1.22917	0.75	k__Bacteria; p__Firmicutes; c__Clostridia; o__Clostridiales; f__Veillonellaceae; g__Veillonella; s__sp._oral_taxon_780
otu45303	1.10417	0.875	k__Bacteria; p__Proteobacteria; c__Betaproteobacteria; o__Neisseriales; f__Neisseriaceae; g__Neisseria; s__subflava_oral_taxon_476
otu51096	0.875	1.20833	k__Bacteria; p__Proteobacteria; c__Betaproteobacteria; o__Neisseriales; f__Neisseriaceae; g__Neisseria; s__oralis_oral_taxon_014
otu51307	0.9375	0.916667	k__Bacteria; p__Proteobacteria; c__Betaproteobacteria; o__Burkholderiales; f__Burkholderiaceae; g__Lautropia; s__mirabilis_oral_taxon_022
otu55201	1	1.29167	k__Bacteria; p__Proteobacteria; c__Betaproteobacteria; o__Neisseriales; f__Neisseriaceae; g__Neisseria; s__mucosa_oral_taxon_682
otu12596	1.1875	0.8125	k__Bacteria; p__Firmicutes; c__Bacilli; o__Lactobacillales; f__Streptococcaceae; g__Streptococcus; s__sp._oral_taxon_423
otu16362	0.770833	1.20833	k__Bacteria; p__Fusobacteria; c__Fusobacteria; o__Fusobacteriales; f__Fusobacteriaceae; g__Fusobacterium; s__nucleatum_ss_polymorphum_oral_taxon_202
otu22302	0.854167	1.10417	k__Bacteria; p__Proteobacteria; c__Gammaproteobacteria; o__Pasteurellales; f__Pasteurellaceae; g__Aggregatibacter; s__sp._oral_taxon_458
otu32365	1.4375	0.479167	k__Bacteria; p__Bacteroidetes; c__Bacteroides; o__Bacteroidales; f__Prevotellaceae; g__Alloprevotella; s__sp._oral_taxon_473
otu34597	0.520833	1.41667	k__Bacteria; p__Bacteroidetes; c__Bacteroides; o__Bacteroidales; f__Porphyromonadaceae; g__Porphyromonas; s__sp._oral_taxon_279
otu36587	0.9375	1.29167	k__Bacteria; p__Proteobacteria; c__Gammaproteobacteria; o__Pseudomonadales; f__Moraxellaceae; g__Moraxella; s__catarrhalis_oral_taxon_833
otu37196	1.0625	0.9375	k__Bacteria; p__Firmicutes; c__Bacilli; o__Lactobacillales; f__Streptococcaceae; g__Streptococcus; s__sp._oral_taxon_071
otu42	0.916667	1.02083	k__Bacteria; p__Firmicutes; c__Bacilli; o__Lactobacillales; f__Aerococcaceae; g__Abiotrophia; s__defectiva_oral_taxon_389
otu15698	0.645833	1.625	k__Bacteria; p__Fusobacteria; c__Fusobacteria; o__Fusobacteriales; f__Leptotrichiaceae; g__Leptotrichia; s__buccalis_oral_taxon_563
otu17846	1.27083	0.666667	k__Bacteria; p__Firmicutes; c__Bacilli; o__Lactobacillales; f__Streptococcaceae; g__Streptococcus; s__peroris_oral_taxon_728
otu40833	1.02083	0.979167	k__Bacteria; p__Proteobacteria; c__Betaproteobacteria; o__Neisseriales; f__Neisseriaceae; g__Neisseria; s__subflava_oral_taxon_476
otu43519	1.14583	0.770833	k__Bacteria; p__Firmicutes; c__Bacilli; o__Lactobacillales; f__Streptococcaceae; g__Streptococcus; s__peroris_oral_taxon_728
otu48880	1.35417	0.625	k__Bacteria; p__Firmicutes; c__Bacilli; o__Lactobacillales; f__Carnobacteriaceae; g__Granulicatella; s__adiacens_[para-adiacens]_oral_taxon_534
otu50485	0.854167	1.25	k__Bacteria; p__Firmicutes; c__Bacilli; o__Lactobacillales; f__Carnobacteriaceae; g__Granulicatella; s__elegans_oral_taxon_596
otu56510	1.66667	0.4375	k__Bacteria; p__Fusobacteria; c__Fusobacteria; o__Fusobacteriales; f__Leptotrichiaceae; g__Leptotrichia; s__goodfellowii_oral_taxon_845
otu57778	1.10417	0.520833	k__Bacteria; p__Firmicutes; c__Bacilli; o__Lactobacillales; f__Streptococcaceae; g__Streptococcus; s__infantis_oral_taxon_638
otu58687	0.979167	0.9375	k__Bacteria; p__Proteobacteria; c__Betaproteobacteria; o__Neisseriales; f__Neisseriaceae; g__Neisseria; s__mucosa_oral_taxon_682
otu10609	1.0625	0.9375	k__Bacteria; p__Proteobacteria; c__Gammaproteobacteria; o__Pasteurellales; f__Pasteurellaceae; g__Terrahaemophilus; s__aromaticivorans_oral_taxon_826
otu13766	0.770833	1.375	k__Bacteria; p__Firmicutes; c__Clostridia; o__Clostridiales; f__Peptostreptococcaceae_[XI]; g__Eubacterium_[XI][G-3]; s__brachy_oral_taxon_557
otu19065	1.0625	0.895833	k__Bacteria; p__Bacteroidetes; c__Bacteroides; o__Bacteroidales; f__Prevotellaceae; g__Prevotella; s__sp._oral_taxon_472
otu32673	0.958333	0.875	k__Bacteria; p__Firmicutes; c__Bacilli; o__Bacillales; f__Staphylococcaceae; g__Gemella; s__sanguinis_oral_taxon_757
otu40278	1.14583	0.9375	k__Bacteria; p__Spirochaetes; c__Spirochaetes; o__Spirochaetales; f__Spirochaetaceae; g__Treponema; s__sp._oral_taxon_230
otu44192	1	0.8125	k__Bacteria; p__Firmicutes; c__Bacilli; o__Lactobacillales; f__Streptococcaceae; g__Streptococcus; s__sp._oral_taxon_071
otu53134	1.04167	0.958333	k__Bacteria; p__Proteobacteria; c__Betaproteobacteria; o__Neisseriales; f__Neisseriaceae; g__Neisseria; s__mucosa_oral_taxon_682
otu16326	0.979167	0.875	k__Bacteria; p__Bacteroidetes; c__Bacteroides; o__Bacteroidales; f__Porphyromonadaceae; g__Tannerella; s__sp._oral_taxon_286
otu22268	0.791667	0.75	k__Bacteria; p__Firmicutes; c__Bacilli; o__Lactobacillales; f__Streptococcaceae; g__Streptococcus; s__mitis_oral_taxon_677
otu22609	1.16667	0.854167	k__Bacteria; p__Proteobacteria; c__Gammaproteobacteria; o__Pasteurellales; f__Pasteurellaceae; g__Haemophilus; s__sp._oral_taxon_035
otu27889	0.979167	0.9375	k__Bacteria; p__Spirochaetes; c__Spirochaetes; o__Spirochaetales; f__Spirochaetaceae; g__Treponema; s__sp._oral_taxon_231
otu28448	0.8125	1.02083	k__Bacteria; p__Proteobacteria; c__Gammaproteobacteria; o__Pasteurellales; f__Pasteurellaceae; g__Terrahaemophilus; s__aromaticivorans_oral_taxon_826
otu35650	0.916667	1	k__Bacteria; p__Firmicutes; c__Bacilli; o__Lactobacillales; f__Streptococcaceae; g__Streptococcus; s__gordonii_oral_taxon_622
otu48711	1.14583	0.6875	k__Bacteria; p__Firmicutes; c__Bacilli; o__Lactobacillales; f__Carnobacteriaceae; g__Granulicatella; s__elegans_oral_taxon_596
otu51402	1.3125	0.479167	k__Bacteria; p__Firmicutes; c__Bacilli; o__Lactobacillales; f__Streptococcaceae; g__Streptococcus; s__mitis_oral_taxon_677
otu52326	0.708333	1.1875	k__Bacteria; p__Firmicutes; c__Clostridia; o__Clostridiales; f__Veillonellaceae; g__Veillonella; s__dispar_oral_taxon_160
otu52531	1.0625	0.791667	k__Bacteria; p__Fusobacteria; c__Fusobacteria; o__Fusobacteriales; f__Fusobacteriaceae; g__Fusobacterium; s__sp._oral_taxon_370
otu56557	0.770833	1.16667	k__Bacteria; p__Proteobacteria; c__Betaproteobacteria; o__Burkholderiales; f__Burkholderiaceae; g__Lautropia; s__mirabilis_oral_taxon_022
otu4381	0.875	1.10417	k__Bacteria; p__Fusobacteria; c__Fusobacteria; o__Fusobacteriales; f__Fusobacteriaceae; g__Fusobacterium; s__sp._oral_taxon_370
otu5019	1	0.75	k__Bacteria; p__Proteobacteria; c__Gammaproteobacteria; o__Pasteurellales; f__Pasteurellaceae; g__Haemophilus; s__sp._oral_taxon_908
otu6657	1.27083	0.854167	k__Bacteria; p__Proteobacteria; c__Betaproteobacteria; o__Neisseriales; f__Neisseriaceae; g__Neisseria; s__subflava_oral_taxon_476
otu6794	1.5	0.5625	k__Bacteria; p__Firmicutes; c__Bacilli; o__Lactobacillales; f__Streptococcaceae; g__Streptococcus; s__pneumoniae_oral_taxon_734
otu6900	0.791667	1	k__Bacteria; p__Fusobacteria; c__Fusobacteria; o__Fusobacteriales; f__Fusobacteriaceae; g__Fusobacterium; s__periodonticum_oral_taxon_201
otu10841	0.8125	0.979167	k__Bacteria; p__Proteobacteria; c__Betaproteobacteria; o__Neisseriales; f__Neisseriaceae; g__Neisseria; s__mucosa_oral_taxon_682
otu13514	0.6875	1.1875	k__Bacteria; p__Firmicutes; c__Bacilli; o__Lactobacillales; f__Aerococcaceae; g__Abiotrophia; s__defectiva_oral_taxon_389
otu28810	1.125	0.6875	k__Bacteria; p__Proteobacteria; c__Betaproteobacteria; o__Neisseriales; f__Neisseriaceae; g__Neisseria; s__mucosa_oral_taxon_682
otu40952	1.125	0.625	k__Bacteria; p__Firmicutes; c__Bacilli; o__Lactobacillales; f__Streptococcaceae; g__Streptococcus; s__infantis_oral_taxon_638
otu43439	0.5625	1.3125	k__Bacteria; p__Firmicutes; c__Bacilli; o__Lactobacillales; f__Carnobacteriaceae; g__Granulicatella; s__adiacens_[para-adiacens]_oral_taxon_534
otu51225	1.85417	0.4375	k__Bacteria; p__Proteobacteria; c__Gammaproteobacteria; o__Pasteurellales; f__Pasteurellaceae; g__Terrahaemophilus; s__aromaticivorans_oral_taxon_826
otu51660	1.02083	0.791667	k__Bacteria; p__Bacteroidetes; c__Bacteroides; o__Bacteroidales; f__Porphyromonadaceae; g__Porphyromonas; s__sp._oral_taxon_279
otu53351	0.895833	1.08333	k__Bacteria; p__Proteobacteria; c__Gammaproteobacteria; o__Pasteurellales; f__Pasteurellaceae; g__Aggregatibacter; s__sp._oral_taxon_458
otu53662	1	1.14583	k__Bacteria; p__Proteobacteria; c__Betaproteobacteria; o__Burkholderiales; f__Burkholderiaceae; g__Lautropia; s__mirabilis_oral_taxon_022
otu1009	0.9375	1.10417	k__Bacteria; p__Bacteroidetes; c__Bacteroides; o__Bacteroidales; f__Prevotellaceae; g__Prevotella; s__sp._oral_taxon_317
otu7026	1.29167	0.4375	k__Bacteria; p__Firmicutes; c__Bacilli; o__Lactobacillales; f__Streptococcaceae; g__Streptococcus; s__infantis_oral_taxon_638
otu7318	1.25	0.833333	k__Bacteria; p__Bacteroidetes; c__Bacteroides; o__Bacteroidales; f__Prevotellaceae; g__Alloprevotella; s__sp._oral_taxon_912
otu7603	1.39583	0.6875	k__Bacteria; p__Bacteroidetes; c__Flavobacteria; o__Flavobacteriales; f__Flavobacteriaceae; g__Capnocytophaga; s__sp._oral_taxon_863
otu7898	1.125	0.854167	k__Bacteria; p__Proteobacteria; c__Gammaproteobacteria; o__Pasteurellales; f__Pasteurellaceae; g__Haemophilus; s__parainfluenzae_oral_taxon_718
otu14876	1.10417	0.791667	k__Bacteria; p__Firmicutes; c__Bacilli; o__Lactobacillales; f__Streptococcaceae; g__Streptococcus; s__infantis_oral_taxon_638
otu41834	0.854167	1.16667	k__Bacteria; p__Fusobacteria; c__Fusobacteria; o__Fusobacteriales; f__Fusobacteriaceae; g__Fusobacterium; s__sp._oral_taxon_370
otu57788	0.833333	1.04167	k__Bacteria; p__Firmicutes; c__Clostridia; o__Clostridiales; f__Veillonellaceae; g__Veillonella; s__dispar_oral_taxon_160
otu10836	0.416667	1.1875	k__Bacteria; p__Firmicutes; c__Bacilli; o__Lactobacillales; f__Streptococcaceae; g__Streptococcus; s__mitis_oral_taxon_677
otu15573	1.02083	0.833333	k__Bacteria; p__Firmicutes; c__Bacilli; o__Bacillales; f__Staphylococcaceae; g__Gemella; s__sanguinis_oral_taxon_757
otu39941	0.875	0.958333	k__Bacteria; p__Bacteroidetes; c__Flavobacteria; o__Flavobacteriales; f__Flavobacteriaceae; g__Capnocytophaga; s__leadbetteri_oral_taxon_329
otu45131	1.08333	0.708333	k__Bacteria; p__Firmicutes; c__Bacilli; o__Lactobacillales; f__Streptococcaceae; g__Streptococcus; s__infantis_oral_taxon_638
otu47909	0.791667	1.04167	k__Bacteria; p__Firmicutes; c__Bacilli; o__Lactobacillales; f__Enterococcaceae; g__Enterococcus; s__faecalis_oral_taxon_604
otu1553	0.9375	0.895833	k__Bacteria; p__Proteobacteria; c__Gammaproteobacteria; o__Pasteurellales; f__Pasteurellaceae; g__Haemophilus; s__parainfluenzae_oral_taxon_718
otu10972	0.645833	1.375	k__Bacteria; p__Fusobacteria; c__Fusobacteria; o__Fusobacteriales; f__Leptotrichiaceae; g__Leptotrichia; s__shahii_oral_taxon_214
otu33746	0.791667	1.0625	k__Bacteria; p__Bacteroidetes; c__Flavobacteria; o__Flavobacteriales; f__Flavobacteriaceae; g__Capnocytophaga; s__leadbetteri_oral_taxon_329
otu38375	1.04167	1.02083	k__Bacteria; p__Firmicutes; c__Clostridia; o__Clostridiales; f__Lachnospiraceae_[XIVa]; g__Lachnoanaerobaculum; s__umeaense_oral_taxon_107
otu39379	0.75	1	k__Bacteria; p__Proteobacteria; c__Betaproteobacteria; o__Neisseriales; f__Neisseriaceae; g__Neisseria; s__elongata_oral_taxon_598
otu49041	0.770833	0.958333	k__Bacteria; p__Bacteroidetes; c__Bacteroides; o__Bacteroidales; f__Porphyromonadaceae; g__Porphyromonas; s__sp._oral_taxon_279
otu58073	1.25	0.729167	k__Bacteria; p__Proteobacteria; c__Betaproteobacteria; o__Neisseriales; f__Neisseriaceae; g__Neisseria; s__mucosa_oral_taxon_682
otu58518	1.3125	0.666667	k__Bacteria; p__Proteobacteria; c__Betaproteobacteria; o__Neisseriales; f__Neisseriaceae; g__Neisseria; s__sp._oral_taxon_499
otu1640	0.625	1.41667	k__Bacteria; p__Proteobacteria; c__Betaproteobacteria; o__Neisseriales; f__Neisseriaceae; g__Neisseria; s__pharyngis_oral_taxon_729
otu2574	0.9375	1	k__Bacteria; p__Actinobacteria; c__Actinobacteria; o__Actinomycetales; f__Actinomycetaceae; g__Actinomyces; s__sp._oral_taxon_180
otu4564	1.22917	0.541667	k__Bacteria; p__Proteobacteria; c__Gammaproteobacteria; o__Pasteurellales; f__Pasteurellaceae; g__Terrahaemophilus; s__aromaticivorans_oral_taxon_826
otu6179	0.9375	1.10417	k__Bacteria; p__Proteobacteria; c__Gammaproteobacteria; o__Pasteurellales; f__Pasteurellaceae; g__Aggregatibacter; s__sp._oral_taxon_898
otu10894	0.979167	1.08333	k__Bacteria; p__Proteobacteria; c__Betaproteobacteria; o__Burkholderiales; f__Burkholderiaceae; g__Lautropia; s__mirabilis_oral_taxon_022
otu12718	1.04167	0.854167	k__Bacteria; p__Fusobacteria; c__Fusobacteria; o__Fusobacteriales; f__Leptotrichiaceae; g__Leptotrichia; s__buccalis_oral_taxon_563
otu13756	0.770833	1.08333	k__Bacteria; p__Fusobacteria; c__Fusobacteria; o__Fusobacteriales; f__Fusobacteriaceae; g__Fusobacterium; s__nucleatum_ss_polymorphum_oral_taxon_202
otu18662	1.25	0.833333	k__Bacteria; p__Fusobacteria; c__Fusobacteria; o__Fusobacteriales; f__Leptotrichiaceae; g__Leptotrichia; s__sp._oral_taxon_225
otu27357	0.875	1.125	k__Bacteria; p__Fusobacteria; c__Fusobacteria; o__Fusobacteriales; f__Leptotrichiaceae; g__Leptotrichia; s__buccalis_oral_taxon_563
otu29992	0.666667	1.52083	k__Bacteria; p__Fusobacteria; c__Fusobacteria; o__Fusobacteriales; f__Leptotrichiaceae; g__Leptotrichia; s__sp._oral_taxon_462
otu49450	0.979167	0.895833	k__Bacteria; p__Firmicutes; c__Clostridia; o__Clostridiales; f__Veillonellaceae; g__Veillonella; s__rogosae_oral_taxon_158
otu6477	0.770833	1.04167	k__Bacteria; p__Bacteroidetes; c__Bacteroides; o__Bacteroidales; f__Porphyromonadaceae; g__Porphyromonas; s__sp._oral_taxon_279
otu7467	0.791667	1.20833	k__Bacteria; p__Firmicutes; c__Bacilli; o__Lactobacillales; f__Streptococcaceae; g__Streptococcus; s__gordonii_oral_taxon_622
otu8479	0.708333	1.02083	k__Bacteria; p__Proteobacteria; c__Betaproteobacteria; o__Neisseriales; f__Neisseriaceae; g__Neisseria; s__oralis_oral_taxon_014
otu11450	1.08333	0.520833	k__Bacteria; p__Firmicutes; c__Bacilli; o__Lactobacillales; f__Streptococcaceae; g__Streptococcus; s__mitis_oral_taxon_677
otu15864	1.3125	0.458333	k__Bacteria; p__Proteobacteria; c__Betaproteobacteria; o__Burkholderiales; f__Burkholderiaceae; g__Lautropia; s__mirabilis_oral_taxon_022
otu20736	0.958333	0.583333	k__Bacteria; p__Firmicutes; c__Bacilli; o__Lactobacillales; f__Streptococcaceae; g__Streptococcus; s__mitis_oral_taxon_677
otu27948	0.75	1	k__Bacteria; p__Proteobacteria; c__Gammaproteobacteria; o__Pasteurellales; f__Pasteurellaceae; g__Terrahaemophilus; s__aromaticivorans_oral_taxon_826
otu34080	0.958333	0.895833	k__Bacteria; p__Proteobacteria; c__Betaproteobacteria; o__Burkholderiales; f__Burkholderiaceae; g__Lautropia; s__mirabilis_oral_taxon_022
otu37036	1.04167	0.895833	k__Bacteria; p__Proteobacteria; c__Betaproteobacteria; o__Burkholderiales; f__Burkholderiaceae; g__Lautropia; s__mirabilis_oral_taxon_022
otu44597	0.916667	1.10417	k__Bacteria; p__Bacteroidetes; c__Bacteroides; o__Bacteroidales; f__Prevotellaceae; g__Prevotella; s__sp._oral_taxon_475
otu44615	0.541667	1.45833	k__Bacteria; p__Bacteroidetes; c__Bacteroides; o__Bacteroidales; f__Prevotellaceae; g__Alloprevotella; s__sp._oral_taxon_912
otu49785	1.0625	0.479167	k__Bacteria; p__Firmicutes; c__Bacilli; o__Lactobacillales; f__Streptococcaceae; g__Streptococcus; s__infantis_oral_taxon_638
otu5084	1.29167	0.75	k__Bacteria; p__Fusobacteria; c__Fusobacteria; o__Fusobacteriales; f__Leptotrichiaceae; g__Leptotrichia; s__hongkongensis_oral_taxon_213
otu11290	1.375	0.4375	k__Bacteria; p__Bacteroidetes; c__Bacteroides; o__Bacteroidales; f__Prevotellaceae; g__Alloprevotella; s__sp._oral_taxon_473
otu19846	1.04167	0.854167	k__Bacteria; p__Actinobacteria; c__Actinobacteria; o__Actinomycetales; f__Actinomycetaceae; g__Actinomyces; s__sp._oral_taxon_171
otu20803	1.0625	0.770833	k__Bacteria; p__Proteobacteria; c__Gammaproteobacteria; o__Pasteurellales; f__Pasteurellaceae; g__Terrahaemophilus; s__aromaticivorans_oral_taxon_826
otu27491	1.16667	0.604167	k__Bacteria; p__Firmicutes; c__Clostridia; o__Clostridiales; f__Veillonellaceae; g__Veillonella; s__sp._oral_taxon_780
otu27900	0.4375	1.625	k__Bacteria; p__Fusobacteria; c__Fusobacteria; o__Fusobacteriales; f__Leptotrichiaceae; g__Leptotrichia; s__sp._oral_taxon_498
otu31405	1.10417	0.6875	k__Bacteria; p__Firmicutes; c__Bacilli; o__Lactobacillales; f__Streptococcaceae; g__Streptococcus; s__agalactiae_oral_taxon_537
otu40316	1.52083	0.354167	k__Bacteria; p__Proteobacteria; c__Betaproteobacteria; o__Neisseriales; f__Neisseriaceae; g__Kingella; s__sp._oral_taxon_012
otu44566	1.04167	0.729167	k__Bacteria; p__Firmicutes; c__Bacilli; o__Lactobacillales; f__Streptococcaceae; g__Streptococcus; s__sp._oral_taxon_071
otu58644	1.20833	0.6875	k__Bacteria; p__Actinobacteria; c__Actinobacteria; o__Actinomycetales; f__Actinomycetaceae; g__Actinomyces; s__sp._oral_taxon_171
otu4985	0.8125	1.08333	k__Bacteria; p__Bacteroidetes; c__Bacteroides; o__Bacteroidales; f__Prevotellaceae; g__Prevotella; s__sp._oral_taxon_317
otu5324	0.104167	2.35417	k__Bacteria; p__Fusobacteria; c__Fusobacteria; o__Fusobacteriales; f__Leptotrichiaceae; g__Leptotrichia; s__sp._oral_taxon_463
otu8503	1.375	0.479167	k__Bacteria; p__Proteobacteria; c__Gammaproteobacteria; o__Pasteurellales; f__Pasteurellaceae; g__Haemophilus; s__sp._oral_taxon_035
otu10581	0.8125	0.916667	k__Bacteria; p__Proteobacteria; c__Betaproteobacteria; o__Burkholderiales; f__Comomonadaceae; g__Delftia; s__acidovorans_oral_taxon_023
otu16240	0.875	0.979167	k__Bacteria; p__Firmicutes; c__Bacilli; o__Lactobacillales; f__Streptococcaceae; g__Streptococcus; s__cristatus_oral_taxon_578
otu17159	0.6875	0.958333	k__Bacteria; p__Proteobacteria; c__Gammaproteobacteria; o__Pasteurellales; f__Pasteurellaceae; g__Aggregatibacter; s__sp._oral_taxon_458
otu23550	1.47917	0.416667	k__Bacteria; p__Proteobacteria; c__Gammaproteobacteria; o__Pseudomonadales; f__Moraxellaceae; g__Acinetobacter; s__sp._oral_taxon_408
[truncated: 4,190 more rows]
