# Supplementary material for: Ethnicity-based analysis of supragingival plaque composition and dental health behaviours in healthy subjects without caries
Source: Heliyon. 2024 Aug 3;10(15):e35238. doi: 10.1016/j.heliyon.2024.e35238 (PMC11336456; doi:10.1016/j.heliyon.2024.e35238)
Supplement: Supplementary file 4 [file mmc4.xlsx]

## Sheet: Sheet1
B22	59617		A/a——Zhuang
B18	58532		B/b——Han
B21	53512
B20	53507
b8	53020
b9	51824
A8	50122
a12	46868
A7	46483
a14	45913
A5	45514
B17	45261
b10	44489
b22	44067
A6	44059
a5	43947
b6	43689
a2	43598
b23	43235
a10	43072
a11	42928
b7	42705
B12	41968
b12	41856
a23	41854
a20	41467
B23	41315
B8	40881
a9	40745
a3	40088
b4	39724
B6	39625
B24	39480
b11	39473
b1	39461
b18	39272
A4	39223
A16	39173
a17	39028
A21	38985
b5	38823
B5	38706
B3	38703
A22	38349
b20	37889
a4	37849
b15	37731
B11	37559
a7	37384
B15	37306
A20	37223
b2	37015
B7	36661
A17	36081
b19	35784
B19	35397
A3	35355
A15	35239
A19	35137
A9	35097
b14	35025
a21	34543
A11	34193
b13	34019
a8	33694
b24	33553
B14	33382
b16	33269
A13	33152
B10	32998
A24	32944
a13	32876
A14	32383
a22	32003
a18	31923
A10	31687
a6	31629
B2	30925
a15	30414
B1	30315
A12	30028
a16	29996
b3	29964
b17	29908
B16	29844
a24	29654
a1	29351
b21	29242
A1	29040
B4	28945
A23	28888
A2	28651
B13	28265
a19	28195
B9	27461
A18	27216
